# Supplementary material for: A comparison of two common sample preparation techniques for lipid and fatty acid analysis in three different coral morphotypes reveals quantitative and qualitative differences
Source: PeerJ. 2017 Aug 2;5:e3645. doi: 10.7717/peerj.3645 (PMC5544933; doi:10.7717/peerj.3645)
Supplement: Supplemental Information 2 [file peerj-05-3645-s002.zip]

Archive with 3 entries (3 files):
- E4_data_class - Copy.xlsx
- E4_data_fatty - Copy.xlsx
- E4_data_prox - Copy.xlsx
