# Supplementary material for: A comparison of two common sample preparation techniques for lipid and fatty acid analysis in three different coral morphotypes reveals quantitative and qualitative differences
Source: PeerJ. 2017 Aug 2;5:e3645. doi: 10.7717/peerj.3645 (PMC5544933; doi:10.7717/peerj.3645)
Supplement: Supplemental Information 2 [file peerj-05-3645-s002.zip › E4_data_class - Copy.xlsx]

## Sheet: MIL_INTACT_vs_RECOMB
Sample	WAX	TAG	FFA	1,2DAG	STEROL	AMPL	PE	PSPI	PC	LPC	TOTAL	Storage	Structural	Ratio	Phos	ampl/phos
RECOMB	0.208871	0.154078	0.0374156	0.227442	0.157122	0.42512	0.256753	0.349703	0.321177	0	2.13768	0.627807	1.50988	0.4158	0.927633	0.458285
RECOMB	0.950751	3.59943	0.284964	0.389701	0.315615	0.918776	0.41379	0.306751	0.569292	0	7.74907	5.22485	2.52422	2.06988	1.28983	0.712322
RECOMB	0.710529	0.604769	0.134308	0.540148	0.336011	0.72048	0.560913	0	0.723836	0.146832	4.47783	1.98975	2.48807	0.799717	1.43158	0.503276
RECOMB	0.310901	0.193714	0.118641	0.092297	0.38503	0.877276	0.538756	0.729174	0.554381	0	3.80017	0.715552	3.08462	0.231974	1.82231	0.481409
RECOMB	0.844285	2.49581	0.212083	0.162729	0.494092	1.19643	0.696384	0.628178	0.736754	0	7.46674	3.71491	3.75183	0.990158	2.06132	0.580419
RECOMB	1.03477	4.28326	0.303974	0.633686	0.477433	1.05758	0.661801	0.73054	0.960565	0	10.1436	6.25569	3.88792	1.60901	2.35291	0.449479
RECOMB	0.35784	0.248136	0.0715206	0.520058	0.297902	0.810186	0.55666	0.830318	0.724181	0	4.4168	1.19755	3.21925	0.371998	2.11116	0.383764
RECOMB	1.01342	3.18772	0.233881	0.466992	0.439153	1.12139	0.494927	0	0.736164	0	7.69364	4.90201	2.79163	1.75597	1.23109	0.910887
RECOMB	0.640232	0.421181	0.0808379	0.921718	0.551836	1.76447	1.01991	0	1.25711	0	6.65731	2.06397	4.59334	0.44934	2.27703	0.774901
RECOMB	0.279572	0.176029	0.0547768	0.385875	0.238596	0.643965	0.416974	0.572918	0.508211	0.173216	3.45013	0.896252	2.55388	0.350938	1.67132	0.385303
RECOMB	1.65622	3.9998	0.342132	1.07776	0.696672	1.71137	1.09138	1.09521	1.37373	0.558817	13.6031	7.07591	6.52719	1.08407	4.11915	0.415467
RECOMB	1.39759	1.10598	0.314339	0.868337	0.61913	1.62336	0.958374	0.753568	1.18523	0	8.82591	3.68624	5.13967	0.717213	2.89718	0.560327
RECOMB	0.509273	0.394315	0.20913	0.199991	0.668354	1.47901	0.638597	0.589146	0.891135	0	5.57895	1.31271	4.26625	0.307696	2.11888	0.698018
RECOMB	0.628881	0.449843	0.164806	0.851107	0.595225	1.71831	0.961243	1.41043	1.2088	0	7.98865	2.09464	5.89402	0.355384	3.58048	0.479912
RECOMB	0.394078	0.271883	0.178279	0.409482	0.435495	1.1938	0.508519	0.65564	0.68917	0	4.73635	1.25372	3.48263	0.359993	1.85333	0.644139
RECOMB	1.10245	2.28039	0.319272	0.567985	0.502445	1.23922	0.620244	0.572483	0.856249	0	8.06074	4.2701	3.79064	1.12648	2.04898	0.604801
RECOMB	0.298123	0.204064	0.0551822	0.335347	0.203632	0.591408	0.356778	0.52278	0.430865	0	2.99818	0.892716	2.10546	0.424	1.31042	0.451311
RECOMB	0.6018	0.395273	0.0856465	0.460402	0.500616	1.2148	0.972382	0.687581	1.2424	0.360317	6.52122	1.54312	4.97809	0.309982	3.26268	0.37233
RECOMB	0.769041	1.11636	0.141311	0.34128	0.269848	0.535525	0.359195	0.551936	0.499656	0	4.58416	2.368	2.21616	1.06851	1.41079	0.379593
RECOMB	1.12668	0.952763	0.269099	0.784794	0.666815	1.87984	0.890234	0.561223	1.18096	0	8.31241	3.13334	5.17908	0.604999	2.63242	0.714113
INTACT	0.507668	0.560695	0.380465	0.316152	0.549524	1.01411	0.450663	0.544336	0.658137	0	4.98175	1.76498	3.21677	0.54868	1.65314	0.613447
INTACT	1.99162	4.69196	0.918172	0.559785	1.15148	1.56476	1.30464	0.988838	1.26875	0	14.44	8.16153	6.27846	1.29993	3.56223	0.439263
INTACT	1.62756	3.28711	0.486734	0.545156	0.793901	1.62111	0.831879	0.987829	1.05312	0	11.2344	5.94656	5.28784	1.12457	2.87283	0.564289
INTACT	0.761452	0.484482	0.360335	0.890116	0.909136	1.97404	1.05272	1.32786	1.40296	0	9.1631	2.49639	6.66672	0.374455	3.78354	0.521745
INTACT	1.40802	1.17989	0.32697	1.02592	0.703917	1.6361	1.10435	1.64701	1.39676	0	10.4289	3.9408	6.48813	0.607386	4.14812	0.394419
INTACT	0.944893	0.631229	0.252323	1.33691	1.02829	2.2242	0	2.18596	2.01863	0	10.6224	3.16536	7.45708	0.424476	4.20459	0.528994
INTACT	0.922346	0.638797	0.527807	0.957532	1.10035	2.47464	1.12872	1.53152	1.40851	0	10.6902	3.04648	7.64373	0.39856	4.06874	0.608208
INTACT	0.849972	0.590735	0.376258	0.985788	0.892701	1.83546	1.05172	1.42531	1.44117	0	9.4491	2.80275	6.64635	0.421698	3.91819	0.468445
INTACT	1.826	5.88306	0.506551	0.855594	0.671578	1.19584	0.955191	0	1.20205	0	13.0959	9.0712	4.02466	2.25391	2.15724	0.554337
INTACT	1.37455	5.45564	0.474885	0.467179	0.678875	1.37089	0.514877	0.64904	0.897526	0	11.8835	7.77226	4.11121	1.8905	2.06144	0.665016
INTACT	1.39294	1.27056	0.477112	0.826321	0.831025	2.22536	0.842632	0	1.14931	0	9.01526	3.96693	5.04833	0.785789	1.99195	1.11718
INTACT	1.30187	2.52298	0.293558	0.700902	0.637344	1.57235	0.751173	1.23157	1.27893	0	10.2907	4.8193	5.47137	0.880822	3.26168	0.482067
INTACT	2.04138	2.96851	0.432799	1.02607	0.786638	1.98241	1.10952	0	1.42185	0	11.7692	6.46876	5.30042	1.22042	2.53136	0.783141
INTACT	1.38726	1.28468	0.512156	0.943734	0.959764	2.53191	1.0876	1.41966	1.40537	0	11.5321	4.12783	7.4043	0.557491	3.91262	0.647113
INTACT	1.57947	1.79471	0.408198	0	0.935949	2.00712	1.02537	1.41066	1.37974	0	10.5412	3.78238	6.75884	0.559619	3.81577	0.526006
INTACT	0.533347	0.377001	0.167367	0.567704	0.447745	1.0353	0.598337	0.858707	0.809896	0	5.39541	1.64542	3.74999	0.43878	2.26694	0.456696
INTACT	1.66302	3.57457	0.364369	0.652853	0.63874	1.59891	0.719971	1.3345	0.822083	0	11.369	6.25481	5.1142	1.22303	2.87656	0.55584

## Sheet: POR_INTACT_vs_RECOMB
TREATMENT	WAX	TAG	FFA	1,2DAG	STEROL	AMPL	PE	PSPI	PC	LPC	TOTAL	Storage	Structural	Ratio	Phos	ampl/phos
RECOMB	0.735315	0.335244	0.171886	0.669394	0.648163	0.960737	0.699226	1.01184	0.849752	0.158046	6.2396	1.91184	4.32776	0.441761	2.71886	0.35336
RECOMB	0.246065	0.18892	0.0849979	0.323222	0.197371	0.480967	0.340134	0	0.41352	0.105109	2.38031	0.843205	1.5371	0.548568	0.858763	0.560069
RECOMB	0.220665	0.139949	0.0728902	0.327686	0.188236	0.478416	0.333863	0	0	0	1.76171	0.761191	1.00052	0.760798	0.333863	1.43297
RECOMB	0.162496	0.0868248	0.0866631	0.241305	0.202813	0.389002	0.264518	0.220488	0.304845	0.0811147	2.04007	0.577288	1.46278	0.394652	0.870965	0.446634
RECOMB	0.349731	0.752904	0.290833	0.195803	0.352804	0.753558	0.517838	0.714345	0.601301	0.152388	4.68151	1.58927	3.09223	0.513956	1.98587	0.37946
RECOMB	0.284667	0.175569	0.0937513	0.411089	0.25107	0.506228	0.405328	0	0.532308	0.317248	2.97726	0.965076	2.01218	0.479617	1.25488	0.403406
RECOMB	0.156889	0.0895751	0.0491234	0.242477	0.172268	0.352829	0.264681	0.368228	0.321025	0.114974	2.13207	0.538064	1.59401	0.337555	1.06891	0.330083
RECOMB	0.161526	0.0981121	0.0252234	0.267223	0.13575	0.369401	0.29672	0.443741	0.350274	0.230105	2.37808	0.552085	1.82599	0.302348	1.32084	0.279671
RECOMB	0.260708	0.453686	0.061361	0.269769	0.139578	0.391209	0.276173	0	0.331023	0	2.18351	1.04552	1.13798	0.918751	0.607196	0.644288
RECOMB	0.299517	0.266129	0.108662	0.419273	0.271791	0.621732	0.44778	0.211942	0.535391	0.21242	3.39464	1.09358	2.30106	0.475252	1.40753	0.441717
RECOMB	0.303913	0.176147	0.0378153	0.455504	0.228355	0.570109	0	0	0.584138	0	2.35598	0.973379	1.3826	0.70402	0.584138	0.975983
RECOMB	0.23438	0.197478	0.0876128	0.28138	0.188921	0.351027	0.292731	0.421419	0.359752	0.214383	2.62908	0.800851	1.82823	0.438046	1.28828	0.272476
RECOMB	0.119954	0.0656786	0.0312601	0.169443	0.095115	0.128685	0.181319	0	0.22032	0	1.01177	0.386335	0.625439	0.617703	0.401639	0.320399
RECOMB	0.139367	0.104679	0.0150747	0.211698	0.109698	0.284507	0.215256	0.331281	0.287081	0.170774	1.86942	0.470818	1.3986	0.336636	1.00439	0.283263
RECOMB	0.182495	0.118439	0.0446498	0.281302	0.158713	0.369876	0.311194	0.465022	0.391629	0	2.32332	0.626886	1.69643	0.369532	1.16784	0.316717
RECOMB	0.122018	0.11265	0.0353614	0	0.133936	0.280782	0.183397	0.257585	0.224607	0	1.35034	0.270029	1.08031	0.249956	0.665589	0.421855
RECOMB	0.369729	0.220435	0.0335689	0	0.322393	0.786255	0.628593	0.158113	0.130763	0	2.64985	0.623734	2.02612	0.307847	0.917469	0.856982
RECOMB	0.585183	0.389629	0.222248	0.490642	0.690922	1.04681	0.763518	0	0	0	4.18895	1.6877	2.50125	0.674743	0.763518	1.37104
RECOMB	0.305329	0.176539	0.0385491	0.467197	0.240542	0.648899	0.478912	0.758582	0.611588	0.373349	4.09949	0.987613	3.11187	0.317369	2.22243	0.291977
RECOMB	0.165984	0.0944758	0.038349	0.226049	0.120724	0.313803	0.229239	0.326722	0.284174	0.0388782	1.8384	0.524858	1.31354	0.399575	0.879013	0.356994
RECOMB	0.227509	0.148425	0.0608413	0.0623397	0.199833	0.413911	0.328075	0.484003	0.41495	0.206671	2.54656	0.499115	2.04744	0.243775	1.4337	0.288701
INTACT	0.224212	0.183172	0.672834	0.298908	0.190112	0.390079	0.348201	0.490722	0.395289	0	3.19353	1.37913	1.8144	0.760099	1.23421	0.316055
INTACT	0.317686	0.17579	0.0777848	0.449792	0.250997	0.595496	0.448058	0.679821	0.588804	0	3.58423	1.02105	2.56318	0.398355	1.71668	0.346888
INTACT	0.248181	0.196513	0.0528232	0.353531	0.199582	0.442376	0.357291	0.523572	0.454473	0.26353	3.09187	0.851049	2.24082	0.379793	1.59887	0.276681
INTACT	0.236419	0.163451	0.0497804	0.356691	0.213712	0.531217	0.345595	0.516364	0.447182	0	2.86041	0.806341	2.05407	0.392558	1.30914	0.405775
INTACT	0.159047	0.179599	0.0280663	0.201878	0.133434	0.303603	0.221959	0.33966	0.311746	0	1.87899	0.56859	1.3104	0.433905	0.873366	0.347625
INTACT	0.333606	0.259425	0.104632	0.493899	0.310739	0.63467	0.510847	0.738947	0.660013	0.37487	4.42165	1.19156	3.23009	0.368895	2.28468	0.277794
INTACT	0.300863	0.237887	0.131346	0.381901	0.283199	0.525913	0.399226	0.560156	0.531753	0	3.35224	1.052	2.30025	0.457341	1.49113	0.352693
INTACT	0.156134	0.110601	0.040867	0.217845	0.146536	0.334418	0.238401	0.340237	0.286452	0	1.87149	0.525447	1.34604	0.390363	0.86509	0.38657
INTACT	0.37481	0.220625	0.117063	0.474366	0.343984	0.679888	0.497195	0.687054	0.621079	0	4.01606	1.18686	2.8292	0.419505	1.80533	0.376601
INTACT	0.401012	0.337471	0.144283	0.492777	0.341757	0.640164	0.501546	0.751749	0.726684	0.483287	4.82073	1.37554	3.44519	0.399265	2.46327	0.259884
INTACT	0.312152	0.178887	0.0458348	0.433371	0.238976	0.671007	0.454177	0.682341	0.584467	0	3.60121	0.970245	2.63097	0.368779	1.72098	0.389897
INTACT	0.399925	0.667862	0.141433	0.519966	0.397152	0.91769	0.615215	0.819237	0.704787	0	5.18327	1.72919	3.45408	0.500621	2.13924	0.42898
INTACT	0.367751	0.291821	0.0523426	0.469653	0.293502	0.696477	0.509778	0.795049	0.667478	0	4.14385	1.18157	2.96228	0.398871	1.9723	0.353128
INTACT	0.437115	0.566217	0.175275	0.554886	0.502489	1.15966	0.629828	0	0.801082	0	4.82655	1.73349	3.09305	0.560447	1.43091	0.810432
INTACT	0.337727	0.1842	0.0875884	0.337531	0.259531	0.551509	0.372785	0.497331	0.435412	0	3.06362	0.947046	2.11657	0.447444	1.30553	0.422442
INTACT	0.206031	0.140289	0.0467575	0.259216	0.161846	0.389283	0.274837	0.399862	0.321879	0	2.2	0.652293	1.54771	0.421457	0.996579	0.39062
INTACT	0.458556	0.282912	0.239959	0.453635	0.559007	0.869971	0.48648	0	0.625967	0	3.97649	1.43506	2.54143	0.564668	1.11245	0.782033
INTACT	0.189392	0.154209	0.0505614	0.203989	0.162903	0.349002	0.223011	0.310172	0.270368	0.153078	2.06669	0.598151	1.46853	0.407312	0.956629	0.364824

## Sheet: POC_INTACT_vs_RECOMB
TREATMENT	WAX	TAG	FFA	1,2DAG	STEROL	AMPL	PE	PSPI	PC	LPC	TOTAL	Storage	Structural	Ratio	Phos	ampl/phos
RECOMB	0.206094	0.898489	0.0538189	0.0595783	0.154555	0.254638	0.198437	0.299033	0.253689	0	2.37833	1.21798	1.16035	1.04966	0.75116	0.338993
RECOMB	0.225026	1.1906	0.025924	0.156298	0.102766	0.205215	0.169381	0.24209	0.206957	0.0713519	2.59561	1.59785	0.997761	1.60143	0.68978	0.297508
RECOMB	0.0588947	0.0398978	0.0111459	0.0951538	0.055968	0.133931	0.101701	0.152379	0.126228	0.0841084	0.859406	0.205092	0.654314	0.313446	0.464416	0.288385
RECOMB	0.133287	0.142392	0.073166	0.156206	0.212517	0.361758	0.19396	0.275033	0.202597	0.0182621	1.76918	0.50505	1.26413	0.399524	0.689853	0.524398
RECOMB	0.123743	0.238402	0.0329134	0.146564	0.0813483	0.22245	0.147038	0.114206	0.0942898	0	1.20095	0.541622	0.659332	0.82147	0.355534	0.625678
RECOMB	0.255039	0.26009	0.188097	0.284907	0.258439	0.45658	0.303038	0.432939	0.364229	0	2.80336	0.988133	1.81522	0.544359	1.10021	0.414995
RECOMB	0.11208	0.206668	0.0329052	0.123593	0.102494	0.201559	0.130969	0.104151	0.0792146	0	1.09363	0.475246	0.618388	0.768524	0.314335	0.641224
RECOMB	0.148824	0.461565	0.0315321	0.058718	0.0755073	0.153866	0.116769	0.180777	0.0698558	0	1.29741	0.700638	0.596776	1.17404	0.367402	0.418796
RECOMB	0.142497	0.120196	0.0449689	0.175563	0.157052	0.292954	0.176708	0	0.215294	0	1.32523	0.483224	0.842008	0.573895	0.392003	0.747326
RECOMB	0.0619608	0.0513857	0.0169113	0.0880757	0.0497753	0.133997	0.0917014	0.139071	0.110555	0	0.743433	0.218334	0.5251	0.415795	0.341327	0.392576
RECOMB	0.283312	1.29763	0.0425949	0.176668	0.106147	0.288548	0.186404	0.0761221	0.214019	0	2.67144	1.8002	0.871239	2.06626	0.476545	0.605499
RECOMB	0.14171	0.147131	0.0632009	0.172518	0.175399	0.286983	0.190075	0.318791	0.240517	0.0271716	1.7635	0.52456	1.23894	0.423395	0.776555	0.36956
RECOMB	0.268692	0.280182	0.0259549	0.144058	0.0900598	0.182947	0.150486	0.120178	0.0921472	0.114744	1.46945	0.718887	0.750562	0.957798	0.477555	0.38309
RECOMB	0.270916	0.253649	0.0426231	0	0.211708	0.415126	0.337945	0	0	0	1.53197	0.567188	0.964779	0.587894	0.337945	1.22838
RECOMB	0.142441	0.224061	0.0253281	0.177891	0.097319	0.2756	0.178366	0.117697	0.234523	0	1.47323	0.569721	0.903505	0.630568	0.530586	0.519426
RECOMB	0.14307	0.253635	0.0584789	0.0662247	0.0896835	0.217546	0.149933	0.113366	0.185581	0	1.27752	0.521409	0.756109	0.689594	0.44888	0.484641
RECOMB	0.172099	0.547367	0.0607549	0	0.111983	0.226405	0.142709	0.213121	0.169032	0	1.64347	0.780221	0.863249	0.903819	0.524861	0.431361
RECOMB	0.0771424	0.0989813	0.0460548	0.0265574	0.108294	0.198825	0.074004	0.129977	0.0888213	0.0214891	0.870147	0.248736	0.621411	0.400276	0.314292	0.632612
INTACT	0.340216	0.886768	0.0921537	0.283622	0.179926	0.426499	0.279323	0.416438	0.343565	0	3.24851	1.60276	1.64575	0.973878	1.03933	0.410361
INTACT	0.311178	0.310561	0.108085	0.38441	0.243335	0.481581	0.415974	0.578659	0.481784	0.311049	3.62662	1.11423	2.51238	0.443497	1.78747	0.269421
INTACT	0.174664	0.179096	0.0895915	0.204913	0.147236	0.252083	0.225453	0.300026	0.268066	0.161708	2.00284	0.648265	1.35457	0.478575	0.955253	0.263892
INTACT	0.158791	0.135258	0.0710317	0.204038	0.129441	0.284412	0.211684	0.300749	0.256221	0.157652	1.90928	0.569118	1.34016	0.424665	0.926305	0.307039
INTACT	0.184264	0.649182	0.12693	0.178168	0.166603	0.243594	0.192798	0.261328	0.222137	0.132674	2.35768	1.13854	1.21913	0.933895	0.808937	0.301128
INTACT	0.216361	0.344444	0.0969032	0.231251	0.153446	0.267535	0.23276	0.347393	0.305207	0.193235	2.38854	0.888959	1.49958	0.592806	1.07859	0.248041
INTACT	0.300155	0.285104	0.219863	0	0.326102	0.708077	0.401238	0.699346	0.526528	0.319716	3.78613	0.805122	2.98101	0.270084	1.94683	0.363708
INTACT	0.245412	0.573235	0.129748	0.164106	0.172948	0.261791	0.178501	0.240818	0.19888	0	2.16544	1.1125	1.05294	1.05657	0.618199	0.423475
INTACT	0.232342	0.22262	0.164955	0	0.274467	0.444693	0.315318	0.504945	0.445027	0	2.60437	0.619917	1.98445	0.312387	1.26529	0.351455
INTACT	0.402669	1.33759	0.123673	0.223975	0.209334	0.317134	0.233927	0.334258	0.279399	0.17652	3.63848	2.08791	1.55057	1.34654	1.0241	0.30967
INTACT	0.228817	0.197943	0.0870229	0.27864	0.170177	0.358354	0.278169	0.406736	0.380777	0	2.38663	0.792422	1.59421	0.497061	1.06568	0.336268
INTACT	0.23589	0.451551	0.116698	0.243542	0.178187	0.341906	0.254277	0	0.309893	0.187842	2.31979	1.04768	1.27211	0.823581	0.752012	0.454655
INTACT	0.295285	0.829991	0.0832642	0.297041	0.179565	0.366535	0.302033	0	0.38698	0	2.74069	1.50558	1.23511	1.21898	0.689014	0.531971
INTACT	0.143541	0.17072	0.0912934	0.175977	0.130443	0.267902	0.189157	0.289131	0.236921	0.159055	1.85414	0.581532	1.27261	0.45696	0.874264	0.306432
INTACT	0.142654	0.288121	0.0500769	0.132324	0.0896632	0.206522	0.146286	0.213871	0.164632	0	1.43415	0.613175	0.820974	0.746888	0.524789	0.393533
INTACT	0.372741	0.826184	0.247704	0.236077	0.275176	0.434405	0.276049	0.399065	0.292814	0	3.36022	1.68271	1.67751	1.0031	0.967929	0.448798
INTACT	0.277968	1.04087	0.130704	0.183036	0.141743	0.266318	0.186649	0	0.263466	0	2.49075	1.63258	0.858176	1.90238	0.450115	0.591666
INTACT	0.496537	0.667277	0.248225	0.567342	0.408314	0.703511	0.5682	0.904341	0.743776	0	5.30752	1.97938	3.32814	0.59474	2.21632	0.317423

## Sheet: MONT_INTACT_vs_RECOMB
TREATMENT	WAX	TAG	FFA	1,2DAG	STEROL	AMPL	PE	PSPI	PC	LPC	TOTAL	Storage	Structural	Ratio	Phos	ampl/phos
RECOMB	0.332158	0.255495	0.132995	0.443369	0.371463	0.997154	0.611946	0.720494	0.736065	0.291312	4.89245	1.16402	3.72843	0.3122	2.35982	0.422555
RECOMB	0.259367	0.261485	0.119144	0.351398	0.280095	0.780212	0.410576	0.357402	0.449948	0	3.26963	0.991395	2.27823	0.435159	1.21793	0.640607
RECOMB	0.300094	1.1301	0.103117	0.146226	0.177354	0.486734	0.311297	0.451365	0.363202	0	3.46949	1.67954	1.78995	0.938315	1.12586	0.432321
RECOMB	0.783481	2.52799	0.414509	0	0.488846	2.39968	0.752545	0.873571	0.600761	0	8.84139	3.72598	5.11541	0.728384	2.22688	1.0776
RECOMB	0.357774	0.84518	0.111195	0.358141	0.229679	0.572538	0.420013	0.545908	0.462729	0	3.90316	1.67229	2.23087	0.749615	1.42865	0.400755
RECOMB	0.355698	0.300085	0.128842	0.518638	0.414559	1.06012	0.624652	0	0.676107	0	4.0787	1.30326	2.77544	0.46957	1.30076	0.815004
RECOMB	1.73883	0.687375	0.192733	0.473773	0.427314	0.72519	0.482137	0	0.598165	0	5.32551	3.09271	2.23281	1.38512	1.0803	0.671285
RECOMB	0.215018	0.162614	0.0472114	0.319064	0.263567	0.617319	0.367509	0.478492	0.428886	0.250367	3.15005	0.743907	2.40614	0.30917	1.52525	0.404732
RECOMB	0.414537	0.362017	0.142081	0.368421	0.462023	1.43154	0.660526	0.299695	0.73905	0	4.8799	1.28706	3.59284	0.358228	1.69927	0.842447
RECOMB	0.257093	0.565994	0.0919459	0.268202	0.222213	0.570138	0.306904	0.214502	0.343043	0	2.84003	1.18323	1.6568	0.714168	0.864449	0.659538
RECOMB	0.26975	0.282378	0.171248	0.341634	0.285739	0.796713	0.4005	0.523944	0.438567	0	3.51047	1.06501	2.44546	0.435504	1.36301	0.584524
INTACT	0.610944	1.53867	0.145658	0.484282	0.588264	0.853292	0.598603	0.688331	0.895076	0	6.40312	2.77955	3.62357	0.767076	2.18201	0.391058
INTACT	0.463801	0.728658	0.20346	0.629002	0.505443	0.92041	0.639902	0.81844	0.790663	0.403508	6.10329	2.02492	4.07837	0.496503	2.65251	0.346996
INTACT	0.471373	0.491415	0.115587	0.815022	0.553611	1.23469	0.818486	0.972428	1.0092	0	6.48181	1.8934	4.58842	0.412647	2.80011	0.440944
INTACT	0.674405	3.0763	0.153459	0.491583	0.338201	0.791447	0.51052	0	0.625987	0	6.66191	4.39575	2.26616	1.93974	1.13651	0.696385
INTACT	0.690549	0.642495	0.163501	0.946295	0.57473	4.51639	3.04235	0	1.2559	0	11.8322	2.44284	9.38936	0.260171	4.29824	1.05075
INTACT	0.300954	0.385934	0.119045	0.377002	0.389269	0.643748	0.431726	0.471102	0.579056	0	3.69783	1.18293	2.5149	0.47037	1.48188	0.434412
INTACT	0.447367	1.10779	0.0647823	0.37955	0.27444	0.560442	0.428744	0.525807	0.475731	0	4.26465	1.99949	2.26516	0.882712	1.43028	0.39184
INTACT	0.437598	0.646587	0.119612	0.567321	0.463346	1.35889	0.929701	1.36421	0.661383	0.42228	6.97093	1.77112	5.19982	0.340611	3.37758	0.402328
INTACT	0.421741	0.32736	0.0749263	0.694414	0.426071	0.916938	0.68499	0.934252	1.07101	0	5.5517	1.51844	4.03326	0.37648	2.69025	0.340837
INTACT	0.454999	0.398298	0.0965494	0.826976	0.608486	1.296	0.739394	1.3095	1.02767	0	6.75787	1.77682	4.98105	0.356716	3.07656	0.421249
INTACT	0.654173	0.739506	0.160449	0.774624	0.659585	1.37417	1.02085	1.1493	1.61374	0	8.1464	2.32875	5.81765	0.400291	3.78389	0.363164
INTACT	0.440601	0.588759	0.0905076	0.530023	0.292905	0.772307	0.548833	0	0.64595	0	3.90989	1.64989	2.26	0.730042	1.19478	0.646399
INTACT	0.844584	2.86887	0.151609	0.55519	0.421768	0.871526	0.567063	0	0.709211	0	6.98982	4.42025	2.56957	1.72023	1.27627	0.682868
INTACT	0.842835	2.56202	0.120929	0.538394	0.452518	0.848634	0.640519	1.1022	0.620526	0	7.72858	4.06418	3.6644	1.1091	2.36325	0.359096
INTACT	0.424466	0.734922	0.104755	0.432234	0.373755	0.805597	0.47321	0.6302	0.584245	0.328855	4.89224	1.69638	3.19586	0.530804	2.01651	0.399501
INTACT	0.402	0.356762	0.227713	0.627402	0.472612	0.993358	0.709343	1.28427	0.72276	0	5.79622	1.61388	4.18234	0.385879	2.71637	0.365693

## Sheet: MIL_SKELETON_vs_TISSUE
Sample	WAX	TAG	FFA	1,2DAG	STEROL	AMPL	PE	PSPI	PC	LPC	TOTAL	Storage	Structural	Phos
SKELETON	42.1959	46.9399	55.4638	26.3417	24.9233	19.854	25.0241	27.5939	24.1942	0	28.2147	42.7353	24.3179	25.6041
SKELETON	73.6084	89.6865	75.0933	49.2234	33.9262	25.4374	41.6744	0	37.209	0	65.2841	71.9029	27.6494	26.2945
SKELETON	62.1025	55.9907	66.0668	37.8268	40.0511	34.985	35.7434	0	34.892	100	45.992	55.4967	49.1343	56.8785
SKELETON	21.5264	18.1146	18.4022	100	13.8594	13.8029	17.669	18.9082	21.4028	0	19.5338	39.5108	17.1284	19.3267
SKELETON	58.5358	86.0727	50.032	100	23.8147	18.3531	22.2706	37.3664	26.6879	0	51.3604	73.6601	25.6985	28.775
SKELETON	52.877	86.9334	78.7936	27.2772	29.038	21.3548	22.1009	0	20.0108	0	53.0981	61.4703	18.5009	14.0372
SKELETON	24.2538	24.5502	20.4178	25.1948	21.903	21.543	24.3746	26.2044	25.6573	0	24.2754	23.6042	23.9364	25.4121
SKELETON	59.1726	82.8241	69.0099	34.895	29.2615	20.4273	31.2161	0	27.0206	0	55.5681	61.4754	26.9814	29.1183
SKELETON	6.03535	4.63953	8.72182	3.57078	3.11271	2.49833	3.23527	0	3.30913	0	3.51494	5.74187	3.03886	3.2722
SKELETON	44.3093	38.8299	53.5296	40.6281	37.6189	34.0239	38.2671	40.448	38.8219	0	36.9777	44.3242	31.53	29.3842
SKELETON	63.2008	87.5352	80.9911	31.7638	40.2097	30.6507	29.8763	0	28.3584	0	49.1632	65.8727	21.5159	14.5587
SKELETON	72.4051	73.1953	80.6973	45.1239	44.189	31.9997	42.632	0	40.2416	0	46.97	67.8554	31.8125	27.6245
SKELETON	34.3659	35.0783	40.2188	100	22.3015	21.3813	32.5236	0	27.3635	0	27.1424	52.4158	20.714	19.9624
SKELETON	47.5964	45.0512	39.1694	46.782	35.8831	36.4652	43.4492	46.8855	44.1833	0	42.7845	44.6498	41.3733	44.8394
SKELETON	60.15	62.7344	66.1055	51.1719	44.2747	28.1845	52.326	49.7097	39.9357	0	45.0031	60.0404	42.8861	47.3238
SKELETON	67.0651	86.2401	70.5533	39.6419	38.5011	26.5493	34.2732	0	30.3538	0	51.5005	65.8751	25.9355	21.5423
SKELETON	76.3782	79.4989	78.8207	69.973	67.2517	61.1505	67.6682	64.8166	68.258	0	68.0762	76.1677	65.829	66.9143
SKELETON	46.536	52.068	52.4619	0	50.054	46.6291	49.157	100	52.157	0	48.4787	37.7665	49.6662	50.3285
SKELETON	84.6771	90.7598	78.8561	64.311	52.2948	49.4493	56.4866	60.0753	55.33	0	70.0715	79.651	54.7272	57.2973
SKELETON	64.3688	52.3759	57.8278	58.6975	41.6365	36.117	53.9608	0	47.0561	0	46.1141	58.3175	35.7541	33.6723
TISSUE	57.8041	53.0601	44.5362	73.6583	75.0767	80.146	74.9759	72.4061	75.8058	0	71.7853	57.2647	75.6821	74.3959
TISSUE	26.3916	10.3135	24.9067	50.7766	66.0738	74.5626	58.3256	100	62.791	0	34.7159	28.0971	72.3506	73.7055
TISSUE	37.8975	44.0093	33.9332	62.1732	59.9489	65.015	64.2566	0	65.108	0	54.008	44.5033	50.8657	43.1215
TISSUE	78.4736	81.8854	81.5978	0	86.1406	86.1971	82.331	81.0918	78.5972	0	80.4662	60.4892	82.8716	80.6733
TISSUE	41.4642	13.9273	49.968	0	76.1853	81.6469	77.7294	62.6336	73.3121	0	48.6396	26.3399	74.3015	71.225
TISSUE	47.123	13.0666	21.2064	72.7228	70.962	78.6452	77.8991	100	79.9892	0	46.9019	38.5297	81.4991	85.9628
TISSUE	75.7462	75.4498	79.5822	74.8052	78.097	78.457	75.6254	73.7956	74.3427	0	75.7246	76.3958	76.0636	74.5879
TISSUE	40.8274	17.1759	30.9901	65.105	70.7385	79.5727	68.7839	0	72.9794	0	44.4319	38.5246	73.0186	70.8817
TISSUE	93.9646	95.3605	91.2782	96.4292	96.8873	97.5017	96.7647	0	96.6909	0	96.4851	94.2581	96.9611	96.7278
TISSUE	55.6907	61.1701	46.4704	59.3719	62.3811	65.9761	61.7329	59.552	61.1781	100	63.0223	55.6758	68.47	70.6158
TISSUE	36.7992	12.4648	19.0089	68.2362	59.7903	69.3493	70.1237	100	71.6416	100	50.8368	34.1273	78.4841	85.4413
TISSUE	27.5949	26.8047	19.3027	54.8761	55.811	68.0003	57.368	100	59.7584	0	53.03	32.1446	68.1875	72.3755
TISSUE	65.6341	64.9217	59.7812	0	77.6985	78.6187	67.4764	100	72.6365	0	72.8576	47.5842	79.286	80.0376
TISSUE	52.4036	54.9488	60.8306	53.218	64.1169	63.5348	56.5508	53.1145	55.8167	0	57.2155	55.3502	58.6267	55.1606
TISSUE	39.85	37.2656	33.8945	48.8281	55.7253	71.8155	47.674	50.2903	60.0643	0	54.9969	39.9596	57.1139	52.6762
TISSUE	32.9349	13.7599	29.4467	60.3581	61.4989	73.4507	65.7268	100	69.6462	0	48.4995	34.1249	74.0645	78.4577
TISSUE	23.6218	20.5011	21.1793	30.027	32.7483	38.8495	32.3318	35.1834	31.742	0	31.9238	23.8323	34.171	33.0857
TISSUE	53.464	47.932	47.5381	100	49.946	53.3709	50.843	0	47.843	100	51.5213	62.2335	50.3338	49.6715
TISSUE	15.3229	9.24019	21.1439	35.689	47.7052	50.5507	43.5134	39.9247	44.67	0	29.9285	20.349	45.2728	42.7027
TISSUE	35.6312	47.6241	42.1722	41.3025	58.3635	63.883	46.0392	100	52.9439	0	53.8859	41.6825	64.2459	66.3277

## Sheet: POR_SKELETON_vs_TISSUE
Sample	WAX	TAG	FFA	1,2DAG	STEROL	AMPL	PE	PSPI	PC	LPC	TOTAL	Structural	Ratio	Phos	ampl/phos
SKELETON	49.4307	79.7166	86.9142	71.0494	84.95	71.1642	69.849	68.2823	69.8803	0	68.324	72.5292	0.94202	69.7939	1.21715
SKELETON	62.7588	70.5348	79.3609	58.5606	64.3613	59.6931	58.6021	0	55.9684	0	58.3672	59.4371	0.982	58.0879	1.108
SKELETON	63.4634	62.6416	88.0591	63.276	72.4869	67.0063	60.5536	100	62.4698	0	66.9234	70.9654	0.943043	72.5074	0.999717
SKELETON	61.1995	88.2944	93.0084	0	72.3167	66.656	61.0905	58.9273	58.8962	0	64.0429	52.9811	1.20879	61.3925	1.17794
SKELETON	55.0307	46.6615	74.6611	57.4336	60.6803	52.0591	55.8919	59.1833	58.4203	100	59.1289	57.2781	1.03231	56.3886	1.07611
SKELETON	67.3627	68.1492	85.3954	65.4117	72.5101	64.8843	66.2767	0	66.5643	100	65.2862	55.9412	1.16705	49.4313	1.46688
SKELETON	50.2397	44.7906	59.7017	53.2492	57.6596	0	52.4488	0	55.7924	0	46.595	43.83	1.06309	36.0804	1.59809
SKELETON	49.7962	43.4556	68.2111	46.0518	53.1358	44.6185	43.5323	42.9983	42.8867	0	45.413	45.5372	0.997272	43.509	1.22126
SKELETON	17.0443	13.4121	100	0	21.8545	19.2407	16.422	100	100	0	27.9259	51.5035	0.542213	58.9157	0.370946
SKELETON	21.5162	21.2641	40.6862	22.7106	27.2667	25.6023	23.4312	23.0601	22.5674	100	25.4605	24.1064	1.05617	23.6653	1.15218
SKELETON	78.4785	79.7633	83.5144	0	80.766	74.0149	79.2264	80.283	79.816	100	78.6104	65.6844	1.19679	78.3351	1.03103
TISSUE	50.5693	20.2834	13.0858	28.9506	15.05	28.8358	30.151	31.7177	30.1197	100	31.676	27.4708	1.15308	30.2061	0.498245
TISSUE	37.2412	29.4652	20.6391	41.4394	35.6387	40.3069	41.3979	0	44.0316	100	41.6328	40.5629	1.02638	41.9121	0.850319
TISSUE	36.5366	37.3584	11.9409	36.724	27.5131	32.9937	39.4464	0	37.5302	100	33.0766	29.0346	1.13921	27.4926	1.00075
TISSUE	38.8005	11.7056	6.99157	100	27.6833	33.344	38.9095	41.0727	41.1038	100	35.9571	47.0189	0.764738	38.6075	0.717045
TISSUE	44.9693	53.3385	25.3389	42.5664	39.3197	47.9409	44.1081	40.8167	41.5797	0	40.8711	42.7219	0.956678	43.6114	0.901592
TISSUE	32.6373	31.8508	14.6046	34.5883	27.4899	35.1157	33.7233	100	33.4357	0	34.7138	44.0588	0.787897	50.5687	0.543616
TISSUE	49.7603	55.2094	40.2983	46.7508	42.3404	100	47.5512	0	44.2076	0	53.405	56.17	0.950774	63.9196	0.662401
TISSUE	50.2038	56.5444	31.7889	53.9482	46.8642	55.3815	56.4677	57.0017	57.1133	0	54.587	54.4628	1.00228	56.491	0.829587
TISSUE	82.9557	86.5879	0	0	78.1455	80.7593	83.578	0	0	0	72.0741	48.4965	1.48617	41.0843	1.90208
TISSUE	78.4838	78.7359	59.3138	77.2894	72.7333	74.3977	76.5688	76.9399	77.4326	0	74.5395	75.8936	0.982157	76.3347	0.952821
TISSUE	21.5215	20.2367	16.4856	100	19.234	25.9851	20.7736	19.717	20.184	0	21.3896	34.3156	0.623319	21.6649	0.887793

## Sheet: POC_SKELETON_vs_TISSUE
Sample	WAX	TAG	FFA	1,2DAG	STEROL	AMPL	PE	PSPI	PC	LPC	TOTAL	Storage	Structural	Ratio	Phos	ampl/phos
SKELETON	47.9337	88.5477	33.7537	100	20.8734	27.221	29.5031	28.1866	29.4743	0	54.2946	67.5588	27.0517	2.4974	29.0547	0.936888
SKELETON	71.8757	95.3807	34.5532	49.2276	37.5537	44.0159	45.2501	48.036	49.1338	0	69.6091	62.7593	37.3316	1.68113	35.605	1.23623
SKELETON	14.0198	11.904	4.24616	14.9576	5.17013	8.10632	12.9557	13.6157	15.4113	100	12.1233	11.2819	25.8765	0.435989	35.4957	0.228375
SKELETON	66.3221	86.9286	55.9949	50.583	48.4735	48.8304	51.0625	100	100	0	67.7384	64.9572	69.6733	0.932311	83.6875	0.583485
SKELETON	78.1079	81.346	88.7616	76.0929	79.1367	69.9363	73.605	74.9237	76.6047	0	76.5085	81.0771	74.8413	1.08332	75.0444	0.931932
SKELETON	55.2408	72.3105	35.095	50.5587	32.1256	45.3757	48.7503	0	0	0	43.3075	53.3012	25.2503	2.11091	16.2501	2.79234
SKELETON	75.0478	93.4237	62.254	100	43.872	52.6702	49.5056	54.0234	0	0	68.6662	82.6814	40.0142	2.0663	34.5097	1.52625
SKELETON	45.9592	41.2354	42.7626	47.0169	39.8158	46.8362	46.0005	48.3931	48.259	0	46.2344	44.2435	45.8609	0.964732	47.5509	0.98497
SKELETON	86.2697	97.7339	72.0266	73.9213	68.5724	70.0706	72.6117	0	73.0558	0	83.8719	82.4879	56.8621	1.45067	48.5558	1.44309
SKELETON	18.3627	14.2655	8.85232	20.9815	10.0534	16.3596	19.2657	16.8249	18.727	100	17.9107	15.6155	30.2051	0.516982	38.7044	0.422681
SKELETON	79.0245	77.1286	31.4739	51.5062	39.1702	48.735	48.8179	0	100	49.6605	58.3777	59.7833	47.7306	1.25252	49.6196	0.982173
SKELETON	59.3294	85.3381	61.2022	44.9719	40.317	55.049	44.8245	100	43.4014	0	58.4844	62.7104	56.7184	1.10565	62.742	0.877388
SKELETON	58.0955	80.1288	25.3098	100	41.5028	49.3074	47.901	0	44.3013	0	52.1245	65.8835	36.6025	1.79997	30.7341	1.60432
SKELETON	66.4353	82.9887	54.2933	0	40.0974	49.4077	53.6573	50.3674	53.0063	0	62.7849	67.9058	49.3072	1.3772	52.3437	0.94391
SKELETON	30.0213	33.706	7.71457	100	12.2564	17.9391	37.1965	31.0858	37.7558	100	29.7109	42.8605	39.3723	1.0886	51.5095	0.348269
TISSUE	52.0663	11.4523	66.2463	0	79.1266	72.779	70.4969	71.8134	70.5257	0	45.7054	32.4412	72.9483	0.444715	70.9453	1.02585
TISSUE	28.1243	4.61934	65.4468	50.7724	62.4463	55.9841	54.7499	51.964	50.8662	100	30.3909	37.2407	62.6684	0.59425	64.395	0.869386
TISSUE	85.9802	88.096	95.7538	85.0424	94.8299	91.8937	87.0443	86.3843	84.5887	0	87.8767	88.7181	74.1235	1.1969	64.5043	1.42461
TISSUE	33.6779	13.0714	44.0051	49.417	51.5265	51.1696	48.9375	0	0	0	32.2616	35.0428	30.3267	1.15551	16.3125	3.13683
TISSUE	21.8921	18.654	11.2384	23.9071	20.8633	30.0637	26.395	25.0763	23.3953	0	23.4915	18.9229	25.1587	0.752141	24.9556	1.20469
TISSUE	44.7592	27.6895	64.905	49.4413	67.8744	54.6243	51.2497	100	100	0	56.6925	46.6988	74.7497	0.624735	83.7499	0.652231
TISSUE	24.9522	6.57633	37.746	0	56.128	47.3298	50.4944	45.9766	100	0	31.3338	17.3186	59.9858	0.288713	65.4903	0.722698
TISSUE	54.0408	58.7646	57.2374	52.9831	60.1842	53.1638	53.9995	51.6069	51.741	0	53.7656	55.7565	54.1391	1.02988	52.4491	1.01363
TISSUE	13.7303	2.26613	27.9734	26.0787	31.4276	29.9294	27.3883	100	26.9442	0	16.1281	17.5121	43.1379	0.405957	51.4442	0.581784
TISSUE	81.6373	85.7345	91.1477	79.0185	89.9466	83.6404	80.7343	83.1751	81.273	0	82.0893	84.3845	69.7949	1.20904	61.2956	1.36454
TISSUE	20.9755	22.8714	68.5261	48.4938	60.8298	51.265	51.1821	100	0	50.3395	41.6223	40.2167	52.2694	0.769412	50.3804	1.01756
TISSUE	40.6706	14.6619	38.7978	55.0281	59.683	44.951	55.1755	0	56.5986	0	41.5156	37.2896	43.2816	0.861558	37.258	1.20648
TISSUE	41.9045	19.8712	74.6902	0	58.4972	50.6926	52.099	100	55.6987	0	47.8755	34.1165	63.3975	0.538136	69.2659	0.731854
TISSUE	33.5647	17.0113	45.7067	0	59.9026	50.5923	46.3427	49.6326	46.9937	0	37.2151	32.0942	50.6928	0.633112	47.6563	1.06161
TISSUE	69.9787	66.294	92.2854	0	87.7436	82.0609	62.8035	68.9142	62.2442	0	70.2891	57.1395	60.6277	0.942465	48.4905	1.69231

## Sheet: MONT_SKELETON_vs_TISSUE
Sample	WAX	TAG	FFA	1,2DAG	STEROL	AMPL	PE	PSPI	PC	LPC	TOTAL	Storage	Structural	Ratio	Phos	ampl/phos
SKELETON	29.8146	23.6483	20.5074	26.0195	28.3598	19.5276	21.731	24.2689	21.7399	0	21.8707	24.9975	19.2712	1.29714	16.935	1.1531
SKELETON	38.4338	36.821	46.4633	34.7784	42.6045	28.7087	33.3081	0	36.8153	0	31.1736	39.1241	28.2873	1.3831	23.3745	1.22821
SKELETON	66.278	93.61	67.5535	0	45.6308	41.9975	44.6349	49.6488	50.6731	0	62.2246	56.8603	46.517	1.22236	48.3189	0.869174
SKELETON	90.3817	96.455	84.3186	0	71.9131	83.0546	80.437	83.3529	80.6933	0	86.6249	90.3851	79.8902	1.13137	81.4944	1.01914
SKELETON	52.9837	79.8143	57.1985	32.9404	34.6612	31.8742	38.0769	34.5069	34.842	0	46.5608	55.7342	34.7922	1.60192	35.8086	0.890128
SKELETON	35.1824	28.0497	56.4343	34.1171	40.0519	32.4641	32.5035	0	36.278	0	34.7532	38.4459	35.3244	1.08837	34.3907	0.943978
SKELETON	7.41207	5.96767	9.95423	7.62456	6.69312	6.04959	7.13601	8.82677	7.95057	0	6.73686	7.73963	6.10934	1.26685	5.97834	1.01192
SKELETON	39.8022	44.7872	45.7538	0	32.4438	21.6767	34.1157	100	36.2197	0	33.7111	32.5858	44.8912	0.725884	56.7785	0.381777
SKELETON	57.0778	84.1398	55.3043	46.9741	38.9203	35.8913	43.6312	0	47.7686	0	48.897	60.874	33.2423	1.83122	30.4666	1.17806
SKELETON	58.8798	58.8007	70.166	56.7855	56.0836	44.6095	52.7736	55.0619	57.9296	0	54.3687	61.158	53.2917	1.14761	55.2551	0.807338
SKELETON	47.7169	52.1055	47.2457	58.9754	45.3937	35.1152	50.6169	56.7249	59.1163	0	48.9087	51.5109	49.3934	1.04287	55.486	0.632865
TISSUE	70.1854	76.3517	79.4926	73.9805	71.6402	80.4724	78.269	75.7311	78.2601	100	78.1293	75.0025	80.7288	0.929068	83.065	0.968787
TISSUE	61.5662	63.179	53.5367	65.2216	57.3955	71.2913	66.6919	100	63.1847	0	68.8264	60.8759	71.7127	0.848886	76.6255	0.930386
TISSUE	33.722	6.39003	32.4465	100	54.3692	58.0025	55.3651	50.3512	49.3269	0	37.7754	43.1397	53.483	0.806605	51.6811	1.12231
TISSUE	9.61831	3.54505	15.6814	0	28.0869	16.9454	19.563	16.6471	19.3067	0	13.3751	9.61492	20.1098	0.478121	18.5056	0.915692
TISSUE	47.0163	20.1857	42.8015	67.0596	65.3388	68.1258	61.9231	65.4931	65.158	0	53.4392	44.2658	65.2078	0.678842	64.1914	1.06129
TISSUE	64.8176	71.9503	43.5657	65.8829	59.9481	67.5359	67.4965	0	63.722	0	65.2468	61.5541	64.6756	0.951736	65.6093	1.02937
TISSUE	92.5879	94.0323	90.0458	92.3754	93.3069	93.9504	92.864	91.1732	92.0494	100	93.2631	92.2604	93.8907	0.982636	94.0217	0.999242
TISSUE	60.1978	55.2128	54.2462	100	67.5562	78.3233	65.8843	0	63.7803	0	66.2889	67.4142	55.1088	1.22329	43.2215	1.81214
TISSUE	42.9222	15.8602	44.6957	53.0259	61.0797	64.1087	56.3688	100	52.2314	0	51.103	39.126	66.7577	0.58609	69.5334	0.921983
TISSUE	41.1202	41.1993	29.834	43.2145	43.9164	55.3905	47.2264	44.9381	42.0704	0	45.6313	38.842	46.7083	0.831586	44.7449	1.23792
TISSUE	52.2831	47.8945	52.7543	41.0246	54.6063	64.8848	49.3831	43.2751	40.8837	0	51.0913	48.4891	50.6066	0.958158	44.514	1.45763

## Sheet: Class_%_lipid_MIL
Treatment	WAX	TAG	FFA	1,2DAG	STEROL	AMPL	PE	PSPI	PC	LPC	Storage	Structural	Ratio	Phos	ampl/phos
B	16.5129	8.35078	3.01305	14.0652	7.34061	18.8386	14.1013	0	17.7776	0	41.9419	50.7175	0.826972	31.8789	0.590943
B	11.5579	9.13444	5.55449	13.2071	9.84329	20.8836	13.7159	0	16.1033	0	39.4539	50.7028	0.778141	29.8192	0.70034
B	14.6127	11.9912	3.44068	9.93339	6.49271	13.994	10.6526	15.9991	12.8836	0	39.978	53.5293	0.746844	39.5353	0.353962
B	12.887	56.0167	2.7669	4.24333	3.06827	5.7258	4.04409	6.12075	5.12717	0	75.9139	21.0178	3.61189	15.292	0.374431
B	24.41	19.5276	6.11896	9.45182	6.59958	12.5309	9.85578	0	11.5053	0	59.5084	33.892	1.75582	21.3611	0.586622
B	18.9198	13.0183	4.05965	12.0175	7.24301	17.7122	12.5321	0	14.4974	0	48.0153	44.7417	1.07317	27.0295	0.655292
B	14.0266	61.756	3.77529	3.81167	3.00577	5.35808	3.61379	0	4.65279	0	83.3696	13.6247	6.11902	8.26658	0.648162
B	13.8337	63.8122	4.22994	3.7918	2.11659	4.61982	3.40873	0	4.18722	0	85.6676	12.2158	7.01287	7.59595	0.608196
B	10.1587	69.1337	4.44688	3.20924	2.57399	4.19313	2.7156	0	3.56878	0	86.9485	10.4775	8.29859	6.28438	0.66723
B	17.8102	47.3732	5.42615	5.42381	4.65988	7.9253	5.12071	0	6.26076	0	76.0333	19.3068	3.93817	11.3815	0.696333
B	8.85854	6.51012	1.42126	0	7.92619	17.9177	15.1197	21.7493	20.4973	0	16.7899	75.2839	0.223021	57.3662	0.312338
B	13.1425	8.46498	4.43102	12.098	7.97913	17.616	12.1528	0	24.1155	0	38.1365	53.8843	0.707748	36.2684	0.485712
B	21.426	16.442	4.30859	9.92117	6.53459	12.2392	9.73513	0	12.2636	7.12969	52.0978	41.3676	1.25939	29.1284	0.420182
B	20.2728	31.5427	3.46906	6.83274	4.39316	8.24402	6.31647	10.3225	8.60659	0	62.1173	33.4895	1.85483	25.2455	0.326553
B	8.09457	5.6816	1.36197	12.2205	6.0856	16.2786	12.6548	20.293	17.3294	0	27.3587	66.5558	0.411064	50.2771	0.323778
B	9.70986	5.35766	2.29835	12.2885	7.03549	17.174	12.5072	18.1641	15.4648	0	29.6544	63.3102	0.468398	46.1361	0.372246
B	9.01581	4.72715	2.94113	12.4336	7.18865	16.3124	12.8237	18.5734	15.9841	0	29.1177	63.6936	0.457153	47.3813	0.344279
B	11.1561	7.9483	2.13102	11.4967	6.70958	17.7188	11.8285	16.6017	14.4093	0	32.7321	60.5583	0.540505	42.8395	0.413609
B	8.75755	5.92936	1.88868	11.6494	6.24901	18.3325	12.2196	19.3478	15.6262	0	28.225	65.526	0.430745	47.1935	0.388453
B	15.6517	52.3532	4.14337	5.11888	4.18871	7.84342	4.87558	0	5.82514	0	77.2671	18.5441	4.16666	10.7007	0.73298
B	11.1207	8.00206	5.52905	9.8306	9.04593	15.7854	12.4836	15.2905	12.9122	0	34.4824	56.4717	0.610614	40.6863	0.387979
T	9.36577	6.25286	1.14874	13.8372	8.32374	26.7835	15.3646	0	18.9235	0	30.6046	61.0717	0.501125	34.2881	0.781131
T	8.22342	6.29804	3.07576	0	12.7759	28.6069	10.6011	14.4942	15.9247	0	17.5972	69.6269	0.252736	41.02	0.697389
T	7.8679	5.32757	1.08589	10.9173	7.68712	22.2032	12.5446	16.5005	15.866	0	25.1986	67.1143	0.375459	44.9111	0.49438
T	9.6392	9.57102	2.91794	0	10.3647	26.897	14.9043	10.8335	14.8722	0	22.1282	67.5071	0.32779	40.6101	0.662324
T	8.23997	6.33396	1.29639	10.181	7.38279	23.5855	11.7469	16.1006	15.1329	0	26.0513	66.5659	0.391362	42.9803	0.548752
T	8.9625	10.13	2.53359	7.23651	8.68849	26.8105	9.15017	12.5295	13.9588	0	28.8626	62.4489	0.462179	35.6385	0.752291
T	12.1036	16.0167	2.12027	8.894	9.0875	26.1031	9.95868	0	15.7162	0	39.1345	51.778	0.755814	25.6749	1.01668
T	10.2493	11.764	1.35494	9.68639	7.12124	17.4825	10.8362	15.3554	16.1501	0	33.0546	59.8242	0.552529	42.3417	0.412891
T	9.28761	8.02625	2.40483	8.76921	7.90393	23.2827	10.4278	14.6437	15.254	0	28.4879	63.6082	0.447865	40.3255	0.577368
T	9.57629	5.63907	1.21181	13.7032	7.44199	19.2971	14.7147	0	17.6915	10.7243	30.1304	62.4276	0.482645	43.1306	0.447411
T	11.1344	11.0055	1.88452	13.8864	8.32932	19.3692	14.9035	0	19.4872	0	37.9108	53.7598	0.705189	34.3907	0.563209
T	8.5891	7.5187	2.1778	8.87771	9.38298	19.7316	11.3922	16.0615	16.2684	0	27.1633	63.4537	0.428081	43.7221	0.451296
T	8.1041	5.59761	1.70177	11.6316	6.95606	19.0052	12.5867	18.3202	16.0968	0	27.035	66.0089	0.409567	47.0037	0.404333
T	7.16053	4.95213	1.17069	10.5365	6.84519	19.5397	11.8385	15.6913	14.2991	7.96632	23.8199	69.3349	0.343548	49.7952	0.392402
T	7.97865	5.18741	3.16589	0	10.8464	24.7293	14.5057	19.3371	14.2495	0	16.3319	72.8217	0.224273	48.0923	0.514206
T	7.35761	4.3709	1.22106	10.5205	6.96725	24.0049	12.0519	19.2169	14.289	0	23.47	69.5627	0.337394	45.5578	0.526911
T	7.21011	5.40794	2.19335	9.90958	8.34962	23.8851	11.8928	16.39	14.7615	0	24.721	66.9294	0.369359	43.0443	0.554895
T	8.81333	7.20953	0.940449	10.6346	6.02342	17.1621	11.0669	15.8373	14.2315	8.0808	27.5979	66.3787	0.415764	49.2166	0.348705
T	6.02876	3.88964	2.31978	7.67579	9.31652	32.9131	9.30695	12.6581	15.8914	0	19.914	70.7695	0.281392	37.8564	0.86942
X	13.9433	44.9231	3.86803	6.53331	5.12817	9.13143	7.29384	0	9.17886	0	69.2677	25.6041	2.70533	16.4727	0.554337
X	8.62795	5.97553	4.93729	8.95709	10.2931	23.1487	10.5584	14.3263	13.1757	0	28.4979	61.2091	0.465582	38.0604	0.608208
X	11.5669	45.9095	3.99618	3.93134	5.71277	11.5361	4.33271	5.4617	7.55273	0	65.404	28.8833	2.26442	17.3471	0.665016
X	10.1905	11.255	7.63717	6.34621	11.0307	20.3565	9.04628	10.9266	13.211	0	35.4289	53.5404	0.661723	33.1838	0.613447
X	8.99527	6.25176	3.98194	10.4326	9.44747	19.4247	11.1303	15.0841	15.2519	0	29.6616	60.8909	0.487126	41.4663	0.468445
X	14.4873	29.2594	4.33253	4.85256	7.0667	14.4298	7.40475	8.7929	9.37409	0	52.9317	40.0016	1.32324	25.5717	0.564289
X	12.0295	11.14	4.44113	8.18353	8.32253	21.9553	9.43102	12.3105	12.1865	0	35.7942	55.8833	0.640516	33.928	0.647113
X	14.6277	31.4413	3.20493	5.74239	5.61825	14.0637	6.33275	11.7381	7.23091	0	55.0163	39.3654	1.39758	25.3017	0.55584
X	12.6509	24.5171	2.85266	6.81104	6.19341	15.2793	7.29955	11.9678	12.4281	0	46.8318	46.9748	0.996955	31.6955	0.482067
X	15.4509	14.0934	5.29227	9.1658	9.21798	24.6844	9.34674	0	12.7485	0	44.0024	46.7797	0.94063	22.0953	1.11718
X	17.3451	25.2227	3.6774	8.71828	6.68388	16.8441	9.4273	0	12.0811	0	54.9636	38.3526	1.43311	21.5084	0.783141
X	13.5011	11.3136	3.13522	9.83723	6.74966	15.688	10.5893	15.7927	13.3931	0	37.7872	55.4631	0.681303	39.7751	0.394419
X	8.89526	5.94241	2.37538	12.5857	9.68037	20.9387	0	20.5787	19.0034	0	29.7988	60.5209	0.492372	39.5821	0.528994
X	8.30998	5.28731	3.93246	9.71413	9.9217	21.5434	11.4887	14.4914	15.3109	0	27.2439	62.8344	0.433582	41.291	0.521745
X	13.7924	32.4928	6.35853	3.87663	7.97423	10.8363	9.0349	6.84791	8.78636	0	56.5203	35.5054	1.59188	24.6692	0.439263
X	9.8852	6.98745	3.10202	10.522	8.29864	19.1886	11.0898	15.9155	15.0108	0	30.4967	61.2047	0.498273	42.0161	0.456696
X	14.9837	17.0257	3.8724	0	8.87895	19.0407	9.72727	13.3823	13.089	0	35.8818	55.2393	0.64957	36.1986	0.526006

## Sheet: Class_%_lipid_POC
Sample	WAX	TAG	FFA	1,2DAG	STEROL	AMPL	PE	PSPI	PC	LPC	Storage	Structural	Ratio	Phos	ampl/phos
B	9.90562	28.7118	1.21888	10.4057	5.07757	13.1808	10.5591	0	13.0488	7.8916	50.242	44.6804	1.12448	31.4996	0.418445
B	24.7522	25.1915	0.952288	8.64961	4.11231	10.3936	8.56393	0	10.7419	6.64263	59.5457	36.342	1.63848	25.9485	0.400546
B	12.5369	48.4025	2.20342	6.59098	3.71839	9.09677	6.48871	10.9624	0	0	69.7337	26.5479	2.62672	17.4511	0.521272
B	8.71241	7.90287	1.44849	10.8935	5.12277	13.6726	11.7161	17.4595	14.5573	8.5145	28.9572	65.92	0.439278	52.2474	0.261689
B	8.2848	6.1646	2.10395	12.0476	5.76583	18.2587	12.2725	19.58	15.522	0	28.601	65.6332	0.435771	47.3745	0.385411
B	13.0723	31.553	2.43823	13.1933	6.95206	19.3104	13.4807	0	0	0	60.2568	32.7911	1.8376	13.4807	1.43245
B	12.482	30.5203	2.22269	9.94515	5.58962	16.1085	10.7853	0	12.3464	0	55.1701	39.2403	1.40596	23.1318	0.696379
B	12.3181	26.116	2.88579	12.4992	6.45002	19.8839	0	19.8469	0	0	53.8191	39.7309	1.35459	19.8469	1.00187
B	9.80836	22.1922	1.79912	9.28508	4.55382	17.6084	9.27936	13.6602	11.8135	0	43.0847	52.3614	0.822833	34.7531	0.506671
B	11.0805	44.0231	3.19677	0	4.35162	10.8408	7.42099	10.403	8.68317	0	58.3004	37.348	1.561	26.5072	0.408978
B	8.95177	62.8522	0.495775	4.25849	2.13598	4.99935	4.24207	6.43634	5.62803	0	76.5582	21.3058	3.59331	16.3064	0.306588
B	7.65028	61.6114	1.40678	4.61381	2.49831	5.36782	4.53379	6.52729	5.79052	0	75.2823	22.2194	3.38813	16.8516	0.318535
B	10.9084	56.6022	1.36927	5.82862	3.24858	9.02384	6.04086	0	6.97823	0	74.7085	22.0429	3.38922	13.0191	0.693123
B	8.23853	6.64513	1.77131	11.46	5.58281	14.8643	11.5938	16.9814	14.2603	8.60257	28.115	66.3022	0.424043	51.438	0.288974
B	8.95807	12.9048	1.37429	10.2725	5.13407	13.7963	10.6475	15.6287	12.9716	8.3121	33.5097	61.3562	0.54615	47.5599	0.290084
B	10.0883	25.4748	2.26548	9.11318	4.8472	13.3524	9.22936	14.0387	11.5905	0	46.9417	48.2111	0.973672	34.8586	0.383046
B	9.28782	9.86442	7.7843	10.1079	9.53558	14.8878	10.3996	15.1237	13.0089	0	37.0444	53.42	0.693455	38.5322	0.386373
T	8.03569	6.42167	3.84797	10.1115	9.35699	20.2871	11.6454	17.6102	12.6835	0	28.4168	62.2262	0.45667	41.9391	0.483728
T	9.21481	10.4774	2.908	11.422	8.95708	15.3343	12.5931	19.6492	0	9.44406	34.0222	57.0207	0.596664	41.6864	0.36785
T	6.85295	4.64248	1.29693	11.072	6.5124	15.5841	11.8338	17.7307	14.6878	9.7868	23.8644	69.6232	0.342765	54.0391	0.288385
T	9.13461	7.46663	2.92774	0	10.425	17.9137	14.5037	20.4451	17.1835	0	19.529	70.046	0.278802	52.1322	0.343621
T	7.37122	8.06856	4.5063	8.5445	12.9627	21.3825	10.8594	15.2818	11.023	0	28.4906	58.5468	0.486629	37.1643	0.57535
T	17.6842	16.5571	2.78225	0	13.8193	27.0976	22.0595	0	0	0	37.0235	49.1571	0.753167	22.0595	1.22838
T	8.37709	7.55462	2.42165	11.6747	7.49462	17.8223	12.3885	17.9556	14.3109	0	30.0281	62.4773	0.480624	44.6549	0.399112
T	8.09121	9.22976	3.44465	9.85562	11.2203	17.7579	10.8259	16.7984	12.7764	0	30.6212	58.1584	0.526514	40.4006	0.439545
T	9.8023	8.24048	7.14139	0	8.57762	18.0308	12.7716	18.5354	16.9004	0	25.1842	66.2382	0.380206	48.2075	0.374024
T	9.47187	5.37125	1.60668	16.0051	9.49659	20.2552	16.0908	0	21.7025	0	32.4549	58.0485	0.559099	37.7933	0.535947
T	9.44453	15.2243	4.54026	0	10.9677	18.7279	10.8131	17.2947	12.9875	0	29.209	59.8232	0.488256	41.0954	0.455718
T	8.02291	6.97209	2.15084	10.06	8.13531	14.5644	11.7562	15.9477	13.3453	9.04532	27.2059	64.6588	0.42076	50.0944	0.290739
T	9.87146	9.46599	3.27986	0	11.2503	17.0486	12.8692	19.7553	16.4592	0	22.6173	66.1324	0.342001	49.0838	0.347337
T	9.0285	6.82503	2.76549	10.6933	7.74261	20.044	11.8492	17.6677	13.3841	0	29.3124	62.945	0.465682	42.901	0.467216
T	8.85851	10.4951	5.88396	0	14.266	23.4896	9.88799	15.7487	11.3702	0	25.2375	60.4964	0.417174	37.0069	0.634735
T	7.99147	8.71362	3.97931	9.4168	10.8981	16.581	10.6004	18.3163	13.503	0	30.1012	59.0007	0.510183	42.4197	0.39088
T	8.8263	10.7287	6.94907	0	15.5361	26.6763	7.59903	14.6452	9.03932	0	26.5041	57.9599	0.457283	31.2836	0.852726
T	10.756	8.04303	3.73821	18.6935	10.8185	29.3787	18.5721	0	0	0	41.2308	47.9507	0.859856	18.5721	1.58187
T	8.47824	7.36726	3.20996	10.3428	8.1875	20.8434	12.1459	16.4855	12.9394	0	29.3983	62.4142	0.471019	41.5708	0.501396
X	11.067	36.7623	3.39904	6.15574	5.75333	8.71612	6.42926	9.18675	7.67901	4.85147	57.3841	36.8626	1.5567	28.1465	0.30967
X	9.05831	14.4207	4.05701	9.68171	6.42427	11.2008	9.74489	14.5442	12.778	8.09011	37.2177	56.358	0.660381	45.1572	0.248041
X	7.92776	7.53021	5.80707	0	8.61308	18.7019	10.5976	18.4713	13.9068	8.44441	21.265	70.1219	0.303258	51.42	0.363708
X	8.5804	8.56338	2.98033	10.5997	6.70971	13.2791	11.47	15.9559	13.2847	8.57683	30.7238	62.5665	0.491058	49.2874	0.269421
X	7.81547	27.5348	5.38371	7.55691	7.06639	10.3319	8.17744	11.0842	9.42188	5.62732	48.2909	44.6427	1.08172	34.3108	0.301128
X	11.16	41.7894	5.24755	7.34863	5.69075	10.6923	7.49369	0	10.5778	0	65.5455	28.7637	2.27876	18.0715	0.591666
X	8.31682	7.08423	3.72035	10.6867	6.77958	14.8963	11.0871	15.752	13.4198	8.25716	29.808	63.4124	0.470067	48.516	0.307039
X	10.1686	19.4652	5.03056	10.4985	7.68116	14.7387	10.9612	0	13.3587	8.09738	45.1628	47.156	0.957733	32.4173	0.454655
X	11.3331	26.472	5.99177	7.57843	7.98676	12.0895	8.24319	11.121	9.18426	0	51.3753	40.6379	1.26422	28.5484	0.423475
X	7.74165	9.20752	4.92376	9.49101	7.03521	14.4489	10.2019	15.5938	12.778	8.57836	31.3639	61.6008	0.509148	47.152	0.306432
X	11.0928	24.5872	7.37166	7.02564	8.18922	12.9279	8.21522	11.8762	8.71415	0	50.0773	41.7334	1.19993	28.8056	0.448798
X	10.7741	30.284	3.03807	10.8381	6.55181	13.3738	11.0203	0	14.1198	0	54.9343	38.5139	1.42635	25.1401	0.531971
X	10.473	27.2977	2.8368	8.73084	5.53872	13.1291	8.59849	12.8193	10.5761	0	49.3383	45.123	1.09342	31.9939	0.410361
X	8.72085	8.94212	4.47323	10.2311	7.35139	12.5863	11.2567	14.9801	13.3843	8.07392	32.3673	60.2813	0.536938	47.695	0.263892
X	9.35533	12.5723	4.67685	10.6894	7.69312	13.255	10.7056	17.0389	14.0136	0	37.2939	55.013	0.67791	41.758	0.317423
X	8.92127	8.54794	6.33377	0	10.5387	17.0749	12.1073	19.3884	17.0877	0	23.803	65.6583	0.362528	48.5834	0.351455
X	9.58742	8.29379	3.64626	11.675	7.13043	15.015	11.6553	17.0422	15.9545	0	33.2025	59.6671	0.556462	44.6521	0.336268
X	9.94692	20.09	3.49175	9.22664	6.25202	14.4003	10.2002	14.9127	11.4794	0	42.7553	50.9926	0.838461	36.5924	0.393533

[truncated: 6 more sheets: Class_%_lipid_POR, Class_%_lipid_MONT, Class_mg_g_sample_MIL, Class_mg_g_sample_POC, Class_mg_g_sample_POR, Class_mg_g_sample_MONT]
