# Supplementary material for: A comparison of two common sample preparation techniques for lipid and fatty acid analysis in three different coral morphotypes reveals quantitative and qualitative differences
Source: PeerJ. 2017 Aug 2;5:e3645. doi: 10.7717/peerj.3645 (PMC5544933; doi:10.7717/peerj.3645)
Supplement: Supplemental Information 2 [file peerj-05-3645-s002.zip › E4_data_fatty - Copy.xlsx]

## Sheet: POR_fatty_SvT
Sample	12:00:00	13:00:00	14:00:00	UNKNOWN 0	15:00:00	16:00:00	16:1n-7	UNKNOWN 1	17:00:00	UNKNOWN 2	18:00:00	18:1n-9	18:1n-7	18:2n-6	18:3n-6	18:3n-3	20:00:00	20:1n-11	20:1n-9	21:00:00	20:2n-6	20:3n-6	20:4n-6	22:00:00	20:4n-3	22:1n-9	20:5n-3	1 day, 0:00:00	22:4n-6	24:1n-9	22:5n-3	22:6n-3	SUM	SFA	MUFA	PUFA	n-3 PUFA	n-6 PUFA	n-3 LC PUFA	n-6 LC PUFA	n-3/n-6	lc n-3/lc n-6	EPA/DHA	EPA/ARA
TISSUE	46.4113	38.0581	45.868	30.6326	35.6861	30.5783	38.4844	34.355	30.9471	30.5772	34.5202	48.9424	30.4826	47.1074	44.5594	38.2357	23.2095	41.4205	26.0276	40.2161	32.8484	46.0882	34.5673	30.8815	27.6856	28.1066	31.9497	26.8367	29.833	20.2408	36.0485	27.3567	33.07	34.2997	37.0715	36.0254	32.2552	39.1673	33.8257	36.8295	42.5122	46.7165	45.442	47.0542
TISSUE	33.0611	42.167	39.9111	30.6902	51.2749	25.2778	32.9794	25.7825	46.1022	39.2643	26.1668	38.5795	30.0946	45.3497	45.2678	39.2477	25.0782	43.7999	21.5836	44.0695	31.1681	34.7307	40.837	37.7939	24.125	25.9818	33.6472	36.9526	34.1156	17.0321	32.1083	23.9714	30.6412	36.3786	33.4074	34.9608	30.6199	38.5781	29.7165	36.5611	41.2687	42.3178	51.7428	42.3517
TISSUE	12.6418	40.6046	53.6657	36.206	40.2547	34.8283	49.6132	0	47.5291	42.9046	33.0892	51.0708	33.0359	31.7262	61.0248	36.2593	31.5462	59.8619	29.5778	63.5594	37.8612	20.9108	41.9054	34.8264	30.0865	24.8179	42.1374	37.3498	36.4595	0	36.9313	40.288	40.2935	36.6336	44.6319	37.7809	37.1405	38.3146	34.0708	33.0919	48.7508	51.0971	55.4292	50.2381
TISSUE	32.6874	43.6334	10.2051	100	39.4548	24.0226	5.42993	63.4577	65.7228	48.3232	36.6003	30.6148	10.0416	27.0153	72.9241	4.65374	22.3566	41.2778	45.0319	54.7802	44.2832	60.1469	47.7147	41.9917	9.68747	26.7176	41.1961	40.1231	43.9035	0	47.1404	31.6267	28.8382	35.6798	26.4792	39.1175	26.8609	49.3313	37.9595	50.5884	27.3896	37.4068	43.9952	43.4284
TISSUE	22.2632	56.6952	63.0248	45.6935	50.2384	46.2638	62.3717	0	53.3666	45.3531	39.5653	73.2168	47.7649	53.515	68.0023	63.8626	38.9752	66.6413	41.2103	68.7015	42.6579	28.9497	48.996	44.2505	51.935	0	47.944	42.9339	41.675	0	41.9759	50.2454	50.9053	45.7577	58.241	49.069	51.1926	47.2993	44.21	39.8736	53.8883	54.4406	56.0077	48.9471
TISSUE	44.2685	92.2617	17.5471	82.8178	57.3695	25.3794	17.6975	12.3975	49.7372	93.5983	25.0026	43.6828	17.7888	42.5052	42.2097	28.7744	14.3776	66.7693	9.90378	92.2916	54.9345	4.29758	87.849	47.5401	74.1565	3.93583	82.7969	58.7733	89.985	100	69.4246	42.9548	37.2111	43.2257	31.1684	56.3535	59.6214	53.6302	54.7261	60.7105	56.0762	43.8919	67.9452	39.9654
TISSUE	35.4384	32.0176	13.4701	31.3676	41.5016	21.8952	7.27641	30.5268	47.8461	26.0523	22.301	28.4767	11.3378	19.6666	54.7242	6.73602	20.3302	23.0792	25.4016	34.8731	26.6883	26.6328	32.1963	36.5826	25.7048	0	25.7845	33.483	28.0033	0	21.9359	16.2876	23.8373	30.4866	19.1143	25.8509	19.2898	31.3186	23.2691	28.9441	34.3886	42.6761	55.2854	42.2521
TISSUE	62.7774	55.3925	61.9656	100	59.7	51.9983	52.6964	63.76	46.9327	39.4528	51.8297	62.7432	44.5231	61.9136	57.0097	50.0905	39.0177	55.0026	47.1964	54.6844	47.1827	44.2338	39.7937	45.0945	47.6026	47.6712	43.3367	44.207	36.4085	29.0116	54.1327	48.5698	49.8506	51.8915	52.4323	48.2068	48.7465	47.757	47.5751	40.1453	50.9906	57.5015	39.3216	53.6421
TISSUE	47.5681	41.4538	53.4988	13.2445	65.756	41.3232	48.9822	0	67.7122	20.8731	41.7125	59.7513	39.371	32.3682	56.4159	63.5144	47.0318	50.9264	39.9784	52.5564	25.3596	0	26.6703	59.4357	64.6054	0	29.0335	54.66	21.7774	0	23.7025	27.2474	38.6574	52.0152	47.8019	33.6995	41.6206	27.0986	28.9177	16.1492	65.7294	67.8696	56.8394	52.938
TISSUE	64.6665	61.35	65.475	100	71.1569	52.7539	60.4353	0	72.1939	53.5205	50.844	70.3991	53.7257	55.054	66.529	71.6659	52.2351	66.8434	51.1648	68.2973	49.5456	48.1124	52.4684	63.6418	64.2659	0	50.1383	57.5675	44.1673	0	44.2636	50.0891	55.4542	61.1885	60.5137	54.209	56.0845	52.6461	51.3738	48.2494	53.4607	53.1215	55.8728	47.6695
TISSUE	69.6641	66.6131	77.1979	65.7859	61.0348	57.9281	72.0693	58.204	62.8403	63.5117	56.4592	77.4661	56.3694	57.6826	82.2033	64.66	56.8688	81.5471	58.6935	84.3651	58.1487	55.7407	64.8916	56.9442	56.3398	58.8278	64.922	56.8792	56.9683	0	59.1452	64.1002	63.6188	62.243	69.2291	62.2548	61.8335	62.6058	60.0496	59.2002	49.1786	50.882	56.1103	50.0334
TISSUE	34.9309	64.4311	68.8971	50.4302	43.9859	53.1101	66.5744	0	49.3698	58.5686	48.0812	69.9581	46.4023	59.1783	73.7226	46.9836	42.1923	72.9954	44.5028	73.4761	55.1891	40.6889	61.019	43.3567	47.533	44.6424	58.6685	41.5151	54.7578	0	54.0212	57.4212	57.5356	48.987	60.0866	55.3803	52.9255	57.426	51.6665	52.1552	45.4601	49.5106	54.713	47.5561
TISSUE	52.382	67.2725	68.4878	23.6696	85.1237	57.1014	69.1144	0	83.0693	37.7072	53.1735	68.694	55.1324	58.7611	68.3501	73.1941	59.0862	63.6305	46.1506	68.2854	37.6534	0	41.4951	75.7091	0	0	42.0969	76.5082	35.1568	0	42.0064	47.5354	53.7245	67.7914	60.5444	40.5681	40.9666	40.2361	26.3277	25.5506	50.7572	51.0112	50.0928	50.6184
TISSUE	45.4138	54.0537	53.3896	13.0488	65.2496	39.0193	51.4724	37.0428	61.3237	35.9103	36.8493	56.9226	51.4017	60.3315	52.5147	60.457	40.8867	49.7473	37.7785	47.8397	36.9637	43.5952	38.914	52.8478	53.3729	0	38.1426	51.3907	32.2841	0	35.5838	32.9342	40.8334	50.0424	49.4645	44.0994	44.0981	44.1005	40.7257	38.2644	49.9975	52.5733	52.7466	49.1858
TISSUE	5.42296	41.8565	43.2181	100	42.4162	28.6102	36.47	39.2439	33.9756	33.5446	35.1735	46.509	34.1897	55.9263	42.2268	44.4049	24.5501	42.9434	29.3055	38.8244	33.0015	39.4816	35.5185	32.475	29.9672	29.6538	32.9457	31.0284	29.9354	27.4177	37.707	27.1517	33.6631	31.8727	37.8835	37.1151	34.4353	39.3483	33.4506	34.9785	44.738	48.3034	44.8029	47.1451
SKELE	53.5887	61.9419	54.132	69.3674	64.3139	69.4217	61.5156	65.645	69.0529	69.4228	65.4798	51.0576	69.5174	52.8926	55.4406	61.7643	76.7905	58.5795	73.9724	59.7839	67.1516	53.9118	65.4327	69.1185	72.3144	71.8934	68.0503	73.1633	70.167	79.7592	63.9515	72.6433	66.93	65.7003	62.9285	63.9746	67.7448	60.8327	66.1743	63.1705	57.4878	53.2835	54.558	52.9458
SKELE	66.9389	57.833	60.0889	69.3098	48.7251	74.7222	67.0206	74.2175	53.8978	60.7357	73.8332	61.4205	69.9054	54.6503	54.7322	60.7523	74.9218	56.2001	78.4164	55.9305	68.8319	65.2693	59.163	62.2061	75.875	74.0182	66.3528	63.0474	65.8844	82.9679	67.8917	76.0286	69.3588	63.6214	66.5926	65.0392	69.3801	61.4219	70.2835	63.4389	58.7313	57.6822	48.2572	57.6483
SKELE	87.3582	59.3954	46.3343	63.794	59.7453	65.1717	50.3868	100	52.4709	57.0954	66.9108	48.9292	66.9641	68.2738	38.9752	63.7407	68.4538	40.1381	70.4222	36.4406	62.1388	79.0892	58.0946	65.1736	69.9135	75.1821	57.8626	62.6502	63.5405	100	63.0687	59.712	59.7065	63.3664	55.3681	62.2191	62.8595	61.6854	65.9292	66.9081	51.2492	48.9029	44.5708	49.7619
SKELE	67.3126	56.3666	89.7949	0	60.5452	75.9774	94.5701	36.5423	34.2772	51.6768	63.3997	69.3852	89.9584	72.9847	27.0759	95.3463	77.6434	58.7222	54.9681	45.2198	55.7168	39.8531	52.2853	58.0083	90.3125	73.2824	58.8039	59.8769	56.0965	100	52.8596	68.3733	71.1618	64.3202	73.5208	60.8825	73.1391	50.6687	62.0405	49.4116	72.6104	62.5932	56.0048	56.5716
SKELE	77.7368	43.3048	36.9752	54.3065	49.7616	53.7362	37.6283	100	46.6334	54.6469	60.4347	26.7832	52.2351	46.485	31.9977	36.1374	61.0248	33.3587	58.7897	31.2985	57.3421	71.0503	51.004	55.7495	48.065	100	52.056	57.0661	58.325	100	58.0241	49.7546	49.0947	54.2423	41.759	50.931	48.8074	52.7007	55.79	60.1264	46.1117	45.5594	43.9923	51.0529
SKELE	55.7315	7.73833	82.4529	17.1822	42.6305	74.6206	82.3025	87.6025	50.2628	6.40171	74.9974	56.3172	82.2112	57.4948	57.7903	71.2256	85.6224	33.2307	90.0962	7.70845	45.0655	95.7024	12.151	52.4599	25.8435	96.0642	17.2031	41.2267	10.015	0	30.5754	57.0452	62.7889	56.7743	68.8316	43.6465	40.3786	46.3698	45.2739	39.2895	43.9238	56.1081	32.0548	60.0346
SKELE	64.5616	67.9824	86.5299	68.6324	58.4984	78.1048	92.7236	69.4732	52.1539	73.9477	77.699	71.5233	88.6622	80.3334	45.2758	93.264	79.6698	76.9208	74.5984	65.1269	73.3117	73.3672	67.8037	63.4174	74.2952	100	74.2155	66.517	71.9967	100	78.0641	83.7124	76.1627	69.5134	80.8857	74.1491	80.7102	68.6814	76.7309	71.0559	65.6114	57.3239	44.7146	57.7479
SKELE	37.2226	44.6075	38.0344	0	40.3	48.0017	47.3036	36.24	53.0673	60.5472	48.1703	37.2568	55.4769	38.0864	42.9903	49.9095	60.9823	44.9974	52.8036	45.3156	52.8173	55.7662	60.2063	54.9055	52.3974	52.3288	56.6633	55.793	63.5915	70.9884	45.8673	51.4302	50.1494	48.1085	47.5677	51.7932	51.2535	52.243	52.4249	59.8547	49.0094	42.4985	60.6784	46.3579
SKELE	52.4319	58.5462	46.5012	86.7555	34.244	58.6768	51.0178	100	32.2878	79.1269	58.2875	40.2487	60.629	67.6318	43.5841	36.4856	52.9682	49.0736	60.0216	47.4436	74.6404	100	73.3297	40.5643	35.3946	100	70.9665	45.34	78.2226	100	76.2975	72.7526	61.3426	47.9848	52.1981	66.3005	58.3794	72.9014	71.0823	83.8508	34.2706	32.1304	43.1606	47.062
SKELE	35.3335	38.65	34.525	0	28.8431	47.2461	39.5647	100	27.8061	46.4795	49.156	29.6009	46.2743	44.946	33.471	28.3341	47.7649	33.1566	48.8352	31.7027	50.4544	51.8876	47.5316	36.3582	35.7341	100	49.8617	42.4325	55.8327	100	55.7364	49.9109	44.5458	38.8115	39.4863	45.791	43.9155	47.3539	48.6262	51.7506	46.5393	46.8785	44.1272	52.3305
SKELE	30.3359	33.3869	22.8021	34.2141	38.9652	42.0719	27.9307	41.796	37.1597	36.4883	43.5408	22.5339	43.6306	42.3174	17.7967	35.34	43.1312	18.4529	41.3065	15.6349	41.8513	44.2593	35.1084	43.0558	43.6602	41.1722	35.078	43.1208	43.0317	100	40.8548	35.8998	36.3812	37.757	30.7709	37.7452	38.1665	37.3942	39.9504	40.7998	50.8214	49.118	43.8897	49.9666
SKELE	65.0691	35.5689	31.1029	49.5698	56.0141	46.8899	33.4256	100	50.6302	41.4314	51.9188	30.0419	53.5977	40.8217	26.2774	53.0164	57.8077	27.0046	55.4972	26.5239	44.8109	59.3111	38.981	56.6433	52.467	55.3576	41.3315	58.4849	45.2422	100	45.9788	42.5788	42.4644	51.013	39.9134	44.6197	47.0745	42.574	48.3335	47.8448	54.5399	50.4894	45.287	52.4439
SKELE	47.618	32.7275	31.5122	76.3304	14.8763	42.8986	30.8856	100	16.9307	62.2928	46.8265	31.306	44.8676	41.2389	31.6499	26.8059	40.9138	36.3695	53.8494	31.7146	62.3466	100	58.5049	24.2909	100	100	57.9031	23.4918	64.8432	100	57.9936	52.4646	46.2755	32.2086	39.4556	59.4319	59.0334	59.7639	73.6723	74.4494	49.2428	48.9888	49.9072	49.3816
SKELE	54.5862	45.9463	46.6104	86.9512	34.7504	60.9807	48.5276	62.9572	38.6763	64.0897	63.1507	43.0774	48.5983	39.6685	47.4853	39.543	59.1133	50.2527	62.2215	52.1603	63.0363	56.4048	61.086	47.1522	46.6271	100	61.8574	48.6093	67.7159	100	64.4162	67.0658	59.1666	49.9576	50.5355	55.9006	55.9019	55.8995	59.2743	61.7356	50.0025	47.4267	47.2534	50.8142
SKELE	94.577	58.1435	56.7819	0	57.5838	71.3898	63.53	60.7561	66.0244	66.4554	64.8265	53.491	65.8103	44.0737	57.7732	55.5951	75.4499	57.0566	70.6945	61.1756	66.9985	60.5184	64.4815	67.525	70.0328	70.3462	67.0543	68.9716	70.0646	72.5823	62.293	72.8483	66.3369	68.1273	62.1165	62.8849	65.5647	60.6517	66.5494	65.0215	55.262	51.6966	55.1971	52.8549

## Sheet: MIL_fatty_SvT
Sample	10:00:00	12:00:00	13:00:00	14:00:00	14:1n-5	UNKNOWN 0	15:00:00	15:1n-5	16:00:00	16:1n-7	UNKNOWN 1	17:00:00	UNKNOWN 2	16:3n-4	18:00:00	18:1n-9	18:1n-7	18:2n-6	18:3n-6	18:3n-3	20:00:00	20:1n-11	20:1n-9	21:00:00	20:2n-6	20:3n-6	20:4n-6	22:00:00	22:1n-9	20:5n-3	1 day, 0:00:00	22:4n-6	22:5n-3	22:6n-3	SUM	SFA	MUFA	PUFA	n-3 PUFA	n-6 PUFA	n-3 LC PUFA	n-6 LC PUFA	n-3/n-6	lc n-3/lc n-6	EPA/DHA	EPA/ARA
TISSUE	23.0602	51.5663	81.1342	60.2724	55.773	61.9637	61.2439	43.3198	62.792	60.1219	52.204	50.6467	72.3415	78.3108	60.6514	66.8524	51.796	63.4382	63.6175	56.0556	64.0127	77.2954	61.6036	81.6159	63.6102	59.2352	64.1961	54.3227	61.5455	67.9308	49.9617	69.9403	66.1891	73.9117	64.9857	58.44	59.7885	66.0396	66.0218	64.0062	69.3438	64.4572	52.2143	55.5021	42.7811	54.158
TISSUE	0	46.5325	68.7458	27.2807	49.393	100	44.3952	44.5556	29.1381	29.9839	24.1008	43.1464	80.3824	67.7453	40.701	30.2657	31.1941	38.0796	27.9223	41.6511	42.1716	56.3945	43.7163	76.3484	53.151	41.8357	60.3318	47.5066	8.64181	58.9178	48.9333	71.7401	57.5362	46.4366	37.7346	42.9083	36.7681	51.3952	51.1354	48.8434	54.2969	57.9692	52.2908	46.2767	62.3246	48.5319
TISSUE	15.6849	41.9047	81.5838	16.6299	58.7774	100	35.598	88.6764	18.3679	17.0954	17.0438	50.9893	75.9086	67.4914	44.5696	17.1044	9.96692	25.7651	15.5955	33.1362	33.8613	40.4147	30.4428	81.9136	42.0556	24.9089	64.042	49.1582	20.3608	55.0427	51.1298	77.0487	51.8693	29.1683	25.4232	43.4492	35.3549	44.1931	42.3042	41.5693	45.3601	55.3332	50.7544	40.1247	74.831	40.7383
TISSUE	8.9732	39.4116	81.5898	25.4698	39.857	100	39.4489	48.7953	31.3287	23.9136	100	62.497	66.3253	63.6141	41.8305	34.3015	28.1544	42.5748	25.6345	48.675	45.5374	49.7777	37.3828	79.0282	45.7942	39.0379	56.6468	57.8848	33.5725	54.0555	62.4369	65.9569	48.5593	42.0743	35.8897	47.9531	36.9694	48.4203	48.341	45.9409	48.2297	53.8805	52.4066	44.3646	61.8292	47.3805
TISSUE	12.2672	53.6534	73.7322	41.0918	52.1964	100	43.3076	100	44.5923	38.6289	35.5022	47.3324	84.6999	72.6134	44.4754	46.9762	41.6491	54.4231	46.9987	55.6351	58.8225	70.836	54.1967	88.5625	63.3288	54.8754	74.0857	55.5012	59.0261	74.6057	56.9308	81.4007	71.6896	67.9988	51.4028	51.6891	57.9387	65.2414	67.4823	62.5188	71.4314	70.1206	55.4398	51.5839	58.0294	50.6816
TISSUE	13.0356	38.1902	88.9542	23.0477	45.0384	100	33.1234	88.021	25.6448	23.1672	23.1722	65.5278	82.4298	58.9343	45.3713	26.3315	23.1053	34.9744	24.9441	40.9347	41.1374	43.6917	35.8299	85.6917	46.5646	30.3101	68.6274	53.1058	28.5398	57.4729	67.7948	82.6994	54.8454	34.2143	30.704	48.3854	39.2156	48.5929	46.8668	48.02	48.8442	60.5456	48.844	38.3553	72.2106	38.1878
TISSUE	12.6037	69.7039	83.9768	52.2977	66.6062	100	58.463	65.8809	59.428	49.3087	50.1179	63.9131	91.6007	83.3703	67.0465	66.7048	58.7932	70.7698	53.2579	67.1752	74.5328	78.6205	68.5077	90.8026	76.0401	69.9397	84.009	66.7068	63.3396	80.6466	64.4866	90.5528	79.2873	73.411	66.0599	63.6635	64.7202	75.3145	75.13	74.0949	77.7816	81.5005	51.366	44.2782	60.148	44.2335
TISSUE	16.6391	41.7065	82.5774	20.5539	43.3912	100	33.4412	93.8516	21.045	19.9486	28.1822	48.7842	72.9135	61.6536	39.7361	21.5606	18.6969	28.4492	20.8883	33.2446	32.8494	39.0164	29.3299	83.7512	37.9086	25.3236	63.8372	43.2128	23.9729	51.7342	56.2041	74.4073	45.9059	28.9821	25.8081	43.3751	36.221	42.9395	39.9667	41.8024	42.2074	54.5227	48.1019	37.8559	72.4252	37.7798
TISSUE	24.7291	45.7112	88.3274	27.1926	51.4205	100	35.7032	94.4219	28.5428	26.3493	25.647	71.8187	78.1124	69.2513	50.3329	30.2098	23.6598	38.4533	27.7691	43.3407	42.7704	44.9938	38.039	87.4558	48.0969	32.986	70.1275	59.7517	30.3512	59.2796	71.6037	80.5006	54.543	35.2711	33.6375	52.8283	42.4307	50.8745	48.1086	49.6555	49.6979	61.2047	48.4527	38.5088	72.764	38.2763
TISSUE	8.92179	30.591	80.9814	13.5163	37.3825	100	19.6727	58.7267	14.6234	12.8519	13.0348	42.2779	64.2861	58.39	34.8126	14.3382	7.0985	19.2837	14.5944	24.3909	27.4815	38.0307	22.8463	81.5369	30.9657	20.2764	52.4532	40.3931	18.9459	47.3494	44.0147	64.2479	40.1845	26.0484	20.3326	36.5686	26.2776	36.1986	34.4933	33.6369	37.8608	45.6592	50.9532	42.0337	71.8561	44.9095
TISSUE	0	54.2157	72.9007	54.2508	60.6735	100	54.9146	40.1306	60.9143	52.9527	55.5148	54.5161	74.9697	74.8947	57.3013	64.3985	52.1162	64.286	59.8823	58.3425	62.5747	76.8393	58.172	79.5444	61.1692	54.9959	59.9815	58.4692	59.0286	65.711	56.2125	68.399	64.2538	71.4534	62.7202	55.4845	58.0389	63.9427	64.9402	61.4523	67.1394	61.1255	53.7441	56.5105	43.3628	56.1129
TISSUE	0	67.0953	80.712	52.0704	65.6577	100	66.2873	63.4525	52.5075	55.0231	43.6334	68.0986	82.2383	83.1472	68.5701	64.7694	45.9314	65.4142	49.2856	67.7547	64.4315	75.0479	64.4588	88.5128	68.9115	61.9632	72.2257	74.6645	62.3707	75.1869	72.491	78.6446	73.5158	71.0535	60.6054	62.9534	62.0889	69.7366	71.8777	66.0742	73.2521	70.9445	56.7536	52.8658	55.2462	53.8156
TISSUE	0	37.6101	77.9525	19.0296	37.3609	100	45.4668	0	24.3796	19.8494	28.8196	69.5826	65.3485	71.4091	41.5833	22.4091	28.622	32.1563	16.946	49.1058	42.0425	42.749	37.9743	69.0151	45.0344	29.1098	56.3845	60.3039	3.3542	48.0378	70.2947	65.4963	42.5125	31.8096	30.4228	46.4384	24.0399	44.3638	42.8664	40.8546	40.7866	50.3302	52.0658	40.468	66.4633	41.695
TISSUE	4.19068	23.4951	73.045	9.59956	29.2053	100	17.175	38.3998	11.7765	10.7702	5.52201	38.7673	59.9691	46.911	28.0867	14.9242	5.8176	17.057	9.63123	20.5211	20.9149	26.9824	19.7865	61.9653	25.3235	12.6326	39.6625	34.028	15.511	32.334	36.0419	55.6191	26.6915	16.851	15.2243	29.9238	20.1746	27.5668	24.0994	26.6543	25.2922	35.9714	46.63	37.6018	70.2192	42.094
TISSUE	0	52.8249	78.1505	61.3469	60.4008	100	64.3381	40.2761	68.3429	62.861	60.0202	65.8926	83.97	100	76.9314	78.7929	61.5073	76.9788	66.534	71.1991	75.3344	78.9256	68.7022	84.0033	73.8444	69.9885	71.5898	72.9976	68.3189	74.2686	73.6707	79.4515	75.5913	80.6616	71.5182	64.4861	64.9731	76.3734	75.4302	73.0645	76.8405	73.6766	53.0908	54.2423	40.8977	53.3892
TISSUE	0	55.7552	79.6124	51.4874	57.8436	100	47.3838	47.9781	55.2239	49.399	46.4384	46.159	84.6663	75.4119	54.9422	62.1325	51.2505	61.0436	54.3204	50.3274	63.8343	73.5701	60.3682	80.9786	67.5157	59.5021	66.4675	55.1468	58.6412	68.0808	51.731	76.8781	67.4561	69.976	60.6803	53.5212	57.6479	65.18	63.9601	64.2879	68.5043	67.6159	49.6437	51.0216	47.7847	51.8314
TISSUE	38.9787	69.2991	81.7731	66.8137	69.9851	100	52.3867	69.1972	67.0105	66.9328	63.2518	63.824	86.7801	86.4828	72.2707	72.5355	65.3672	74.4135	69.4067	67.1006	74.0268	84.4726	72.1362	89.3499	76.5516	72.9414	78.4677	67.3852	73.1634	81.1842	62.5391	82.3448	79.482	81.3376	74.3735	67.1381	71.7238	77.2466	77.2761	75.6876	80.6679	77.918	52.207	54.1823	49.7481	54.2122
TISSUE	0	45.0726	75.0101	63.0699	50.8979	100	40.4975	37.603	65.7695	65.4246	57.0892	47.4421	71.8556	75.1345	61.9799	65.5056	57.7876	64.0451	70.276	56.9541	62.5269	80.6565	58.9212	82.1792	61.6605	61.6061	61.552	54.5904	64.3167	67.598	49.2661	66.09	64.6815	77.6967	66.0357	53.9504	60.1391	66.1177	66.7326	64.205	69.9921	63.0827	52.7932	57.7167	37.4557	56.5812
TISSUE	0	44.1874	67.632	25.5052	47.7659	100	33.2873	33.5089	26.5298	27.0582	20.6688	34.6424	64.8369	58.2537	33.8666	26.3805	27.5717	32.5343	24.9811	36.0648	37.749	50.9602	36.6887	68.2915	44.8725	33.9864	49.4074	34.6093	32.9222	51.62	32.9084	67.9801	50.2299	43.6998	34.0851	36.6007	35.357	44.8755	45.4036	42.2937	48.5166	50.458	53.1547	48.0591	57.8881	52.2118
TISSUE	13.656	40.3614	86.8098	19.2408	45.6409	100	36.7166	69.309	21.0374	18.6508	17.575	71.8163	73.2693	63.3363	44.2993	22.2437	11.7265	31.2461	19.3359	38.4182	34.1067	38.1927	27.7329	84.3832	35.6095	25.6993	57.7814	61.7574	24.0566	50.0135	73.1088	72.8326	45.0838	26.9675	25.5213	48.9412	32.1941	42.3931	40.1208	40.4175	40.6883	52.1044	49.6916	38.6726	73.0432	42.2318
TISSUE	19.5553	32.1023	54.8894	33.0478	35.3917	100	21.5992	88.8956	32.764	34.3565	27.196	30.1757	55.6562	61.2378	44.576	34.8023	16.4546	39.5383	33.8769	34.3714	33.641	59.5055	37.8324	70.9289	42.8104	36.2359	42.0672	33.2415	37.6957	48.1744	28.682	52.5344	44.9016	52.741	40.1376	36.2669	43.1168	44.4081	45.0471	41.1772	48.6057	43.6125	53.9388	55.011	45.4425	56.1428
SKELE	76.9398	48.4337	18.8658	39.7276	44.227	38.0363	38.7561	56.6802	37.208	39.8781	47.796	49.3533	27.6585	21.6892	39.3486	33.1476	48.204	36.5618	36.3825	43.9444	35.9873	22.7046	38.3964	18.3841	36.3898	40.7648	35.8039	45.6773	38.4545	32.0692	50.0383	30.0597	33.8109	26.0883	35.0143	41.56	40.2115	33.9604	33.9782	35.9938	30.6562	35.5428	47.7857	44.4979	57.2189	45.842
SKELE	100	53.4675	31.2542	72.7193	50.607	0	55.6048	55.4444	70.8619	70.0161	75.8992	56.8536	19.6176	32.2547	59.299	69.7343	68.8059	61.9204	72.0777	58.3489	57.8284	43.6055	56.2837	23.6516	46.849	58.1643	39.6682	52.4934	91.3582	41.0822	51.0667	28.2599	42.4638	53.5634	62.2654	57.0917	63.2319	48.6048	48.8646	51.1566	45.7031	42.0308	47.7092	53.7233	37.6754	51.4681
SKELE	84.3151	58.0953	18.4162	83.3701	41.2226	0	64.402	11.3236	81.6321	82.9046	82.9562	49.0107	24.0914	32.5086	55.4304	82.8956	90.0331	74.2349	84.4045	66.8638	66.1387	59.5853	69.5572	18.0864	57.9444	75.0911	35.958	50.8418	79.6392	44.9573	48.8702	22.9513	48.1307	70.8317	74.5768	56.5508	64.6451	55.8069	57.6958	58.4307	54.6399	44.6668	49.2456	59.8753	25.169	59.2617
SKELE	91.0268	60.5884	18.4102	74.5302	60.143	0	60.5511	51.2047	68.6713	76.0864	0	37.503	33.6747	36.3859	58.1695	65.6985	71.8456	57.4252	74.3655	51.325	54.4626	50.2223	62.6172	20.9718	54.2058	60.9621	43.3532	42.1152	66.4275	45.9445	37.5631	34.0431	51.4407	57.9257	64.1103	52.0469	63.0306	51.5797	51.659	54.0591	51.7703	46.1195	47.5934	55.6354	38.1708	52.6195
SKELE	87.7328	46.3466	26.2678	58.9082	47.8036	0	56.6924	0	55.4077	61.3711	64.4978	52.6676	15.3001	27.3866	55.5246	53.0238	58.3509	45.5769	53.0013	44.3649	41.1775	29.164	45.8033	11.4375	36.6712	45.1246	25.9143	44.4988	40.9739	25.3943	43.0692	18.5993	28.3104	32.0012	48.5972	48.3109	42.0613	34.7586	32.5177	37.4812	28.5686	29.8794	44.5602	48.4161	41.9706	49.3184
SKELE	86.9644	61.8098	11.0458	76.9523	54.9616	0	66.8766	11.979	74.3552	76.8328	76.8278	34.4722	17.5702	41.0657	54.6287	73.6685	76.8947	65.0256	75.0559	59.0653	58.8626	56.3083	64.1701	14.3083	53.4354	69.6899	31.3726	46.8942	71.4602	42.5271	32.2052	17.3006	45.1546	65.7857	69.296	51.6146	60.7844	51.4071	53.1332	51.98	51.1558	39.4544	51.156	61.6447	27.7894	61.8122
SKELE	87.3963	30.2961	16.0232	47.7023	33.3938	0	41.537	34.1191	40.572	50.6913	49.8821	36.0869	8.3993	16.6297	32.9535	33.2952	41.2068	29.2302	46.7421	32.8248	25.4672	21.3795	31.4923	9.19737	23.9599	30.0603	15.991	33.2932	36.6604	19.3534	35.5134	9.44722	20.7127	26.589	33.9401	36.3365	35.2798	24.6855	24.87	25.9051	22.2184	18.4995	48.634	55.7218	39.852	55.7665
SKELE	83.3609	58.2935	17.4226	79.4461	56.6088	0	66.5588	6.1484	78.955	80.0514	71.8178	51.2158	27.0865	38.3464	60.2639	78.4394	81.3031	71.5508	79.1117	66.7554	67.1506	60.9836	70.6701	16.2488	62.0914	74.6764	36.1628	56.7872	76.0271	48.2658	43.7959	25.5927	54.0941	71.0179	74.1919	56.6249	63.779	57.0605	60.0333	58.1976	57.7926	45.4773	51.8981	62.1441	27.5748	62.2202
SKELE	75.2709	54.2888	11.6726	72.8074	48.5795	0	64.2968	5.57809	71.4572	73.6507	74.353	28.1813	21.8876	30.7487	49.6671	69.7902	76.3402	61.5467	72.2309	56.6593	57.2296	55.0062	61.961	12.5442	51.9031	67.014	29.8725	40.2483	69.6488	40.7204	28.3963	19.4994	45.457	64.7289	66.3625	47.1717	57.5693	49.1255	51.8914	50.3445	50.3021	38.7953	51.5473	61.4912	27.236	61.7237
SKELE	91.0782	69.409	19.0186	86.4837	62.6175	0	80.3273	41.2733	85.3766	87.1481	86.9652	57.7221	35.7139	41.61	65.1874	85.6618	92.9015	80.7163	85.4056	75.6091	72.5185	61.9693	77.1537	18.4631	69.0343	79.7236	47.5468	59.6069	81.0541	52.6506	55.9853	35.7521	59.8155	73.9516	79.6674	63.4314	73.7224	63.8014	65.5067	66.3631	62.1392	54.3408	49.0468	57.9663	28.1439	55.0905
SKELE	100	45.7843	27.0993	45.7492	39.3265	0	45.0854	59.8694	39.0857	47.0473	44.4852	45.4839	25.0303	25.1053	42.6987	35.6015	47.8838	35.714	40.1177	41.6575	37.4253	23.1607	41.828	20.4556	38.8308	45.0041	40.0185	41.5308	40.9714	34.289	43.7875	31.601	35.7462	28.5466	37.2798	44.5155	41.9611	36.0573	35.0598	38.5477	32.8606	38.8745	46.2559	43.4895	56.6372	43.8871
SKELE	100	32.9047	19.288	47.9296	34.3423	0	33.7127	36.5475	47.4925	44.9769	56.3666	31.9014	17.7617	16.8528	31.4299	35.2306	54.0686	34.5858	50.7144	32.2453	35.5685	24.9521	35.5412	11.4872	31.0885	38.0368	27.7743	25.3355	37.6293	24.8131	27.509	21.3554	26.4842	28.9465	39.3946	37.0466	37.9111	30.2634	28.1223	33.9258	26.7479	29.0555	43.2464	47.1342	44.7538	46.1844
SKELE	100	62.3899	22.0475	80.9704	62.6391	0	54.5332	100	75.6204	80.1506	71.1804	30.4174	34.6515	28.5909	58.4167	77.5909	71.378	67.8437	83.054	50.8942	57.9575	57.251	62.0257	30.9849	54.9656	70.8902	43.6155	39.6961	96.6458	51.9622	29.7053	34.5037	57.4875	68.1904	69.5772	53.5616	75.9601	55.6362	57.1336	59.1454	59.2134	49.6698	47.9342	59.532	33.5367	58.305
SKELE	95.8093	76.5049	26.955	90.4004	70.7947	0	82.825	61.6002	88.2235	89.2298	94.478	61.2327	40.0309	53.089	71.9133	85.0758	94.1824	82.943	90.3688	79.4789	79.0851	73.0176	80.2135	38.0347	74.6765	87.3674	60.3375	65.972	84.489	67.666	63.9581	44.3809	73.3085	83.149	84.7757	70.0762	79.8254	72.4332	75.9006	73.3457	74.7078	64.0286	53.37	62.3982	29.7808	57.906
SKELE	100	47.1751	21.8495	38.6531	39.5992	0	35.6619	59.7239	31.6571	37.139	39.9798	34.1074	16.03	0	23.0686	21.2071	38.4927	23.0212	33.466	28.8009	24.6656	21.0744	31.2978	15.9967	26.1556	30.0115	28.4102	27.0024	31.6811	25.7314	26.3293	20.5485	24.4087	19.3384	28.4818	35.5139	35.0269	23.6266	24.5698	26.9355	23.1595	26.3234	46.9092	45.7577	59.1023	46.6108
SKELE	100	44.2448	20.3876	48.5126	42.1564	0	52.6162	52.0219	44.7761	50.601	53.5616	53.841	15.3337	24.5881	45.0578	37.8675	48.7495	38.9564	45.6796	49.6726	36.1657	26.4299	39.6318	19.0214	32.4843	40.4979	33.5325	44.8532	41.3588	31.9192	48.269	23.1219	32.5439	30.024	39.3197	46.4788	42.3521	34.82	36.0399	35.7121	31.4957	32.3841	50.3563	48.9784	52.2153	48.1686
SKELE	61.0213	30.7009	18.2269	33.1863	30.0149	0	47.6133	30.8028	32.9895	33.0672	36.7482	36.176	13.2199	13.5172	27.7293	27.4645	34.6328	25.5865	30.5933	32.8994	25.9732	15.5274	27.8638	10.6501	23.4484	27.0586	21.5323	32.6148	26.8366	18.8158	37.4609	17.6552	20.518	18.6624	25.6265	32.8619	28.2762	22.7534	22.7239	24.3124	19.3321	22.082	47.793	45.8177	50.2519	45.7878
SKELE	100	54.9274	24.9899	36.9301	49.1021	0	59.5025	62.397	34.2305	34.5754	42.9108	52.5579	28.1444	24.8655	38.0201	34.4944	42.2124	35.9549	29.724	43.0459	37.4731	19.3435	41.0788	17.8208	38.3395	38.3939	38.448	45.4096	35.6833	32.402	50.7339	33.91	35.3185	22.3033	33.9643	46.0496	39.8609	33.8823	33.2674	35.795	30.0079	36.9173	47.2068	42.2833	62.5443	43.4188
SKELE	100	55.8126	32.368	74.4948	52.2341	0	66.7127	66.4911	73.4702	72.9418	79.3312	65.3576	35.1631	41.7463	66.1334	73.6195	72.4283	67.4657	75.0189	63.9352	62.251	49.0398	63.3113	31.7085	55.1275	66.0136	50.5926	65.3907	67.0778	48.38	67.0916	32.0199	49.7701	56.3002	65.9149	63.3993	64.643	55.1245	54.5964	57.7063	51.4834	49.542	46.8453	51.9409	42.1119	47.7882
SKELE	86.344	59.6386	13.1902	80.7592	54.3591	0	63.2834	30.691	78.9626	81.3492	82.425	28.1837	26.7307	36.6637	55.7007	77.7563	88.2735	68.7539	80.6641	61.5818	65.8933	61.8073	72.2671	15.6168	64.3905	74.3007	42.2186	38.2426	75.9434	49.9865	26.8912	27.1674	54.9162	73.0325	74.4787	51.0588	67.8059	57.6069	59.8792	59.5825	59.3117	47.8956	50.3084	61.3274	26.9568	57.7682
SKELE	80.4447	67.8977	45.1106	66.9522	64.6083	0	78.4008	11.1044	67.236	65.6435	72.804	69.8243	44.3438	38.7622	55.424	65.1977	83.5454	60.4617	66.1231	65.6286	66.359	40.4945	62.1676	29.0711	57.1896	63.7641	57.9328	66.7585	62.3043	51.8256	71.318	47.4656	55.0984	47.259	59.8624	63.7331	56.8832	55.5919	54.9529	58.8228	51.3943	56.3875	46.0612	44.989	54.5575	43.8572

## Sheet: MONT_fatty_SvT
Sample	10:00:00	12:00:00	13:00:00	14:00:00	14:1n-5	UNKNOWN 0	15:00:00	15:1n-5	16:00:00	16:1n-7	UNKNOWN 1	17:00:00	UNKNOWN 2	16:2n-4	16:3n-4	18:00:00	18:1n-9	18:1n-7	18:2n-6	18:3n-6	18:3n-3	20:00:00	20:1n-11	20:1n-9	21:00:00	20:2n-6	20:3n-6	20:4n-6	22:00:00	20:4n-3	22:1n-9	20:5n-3	1 day, 0:00:00	22:4n-6	22:5n-3	22:6n-3	SUM	SFA	MUFA	PUFA	n-3 PUFA	n-6 PUFA	n-3 LC PUFA	n-6 LC PUFA	n-3/n-6	lc n-3/lc n-6	EPA/DHA	EPA/ARA
TISSUE	73.5313	86.9864	88.1665	86.8322	88.2525	100	70.4969	87.3844	76.8158	89.522	73.599	54.3192	83.2957	93.6454	91.2579	71.2367	87.1894	80.8711	79.6979	84.6733	58.2526	65.8696	88.5256	72.7682	88.2569	67.0846	64.5233	63.006	62.8877	52.1311	63.7067	83.6694	65.2666	63.2405	60.0721	86.2124	76.9368	74.2221	82.2775	72.882	68.0675	70.3709	70.5212	63.5899	47.2989	57.8016	45.0362	75.0514
TISSUE	40.6518	69.7548	64.7922	53.3053	75.0343	100	52.1968	61.3621	44.0027	59.5718	41.4159	75.5847	61.843	71.125	79.7538	46.5525	69.5123	47.5793	31.5334	53.8602	64.9255	35.6953	82.7475	54.6342	86.5447	49.6574	39.1531	50.9157	54.7278	9.49096	52.9926	74.5605	52.4191	54.5255	49.067	70.5997	52.3116	56.3523	62.9293	53.7821	53.7287	46.6075	50.9296	48.1981	57.0854	52.7297	54.9658	73.8595
TISSUE	81.0081	28.5786	37.6827	12.1849	81.9277	100	18.955	37.9151	10.6074	16.2377	5.70942	47.8648	42.9256	22.7691	12.9675	17.939	26.895	19.3911	16.6714	8.52497	21.4126	24.6482	21.8123	39.7144	58.851	26.3599	14.282	14.0212	28.4199	0	14.9137	15.3912	35.6759	34.76	12.4416	11.6459	13.9781	33.5346	32.3509	16.2498	12.1782	19.1032	9.86966	21.0211	36.9971	29.1495	57.9849	52.7294
TISSUE	46.5587	17.2625	33.5018	9.03866	28.2263	100	14.4483	14.4045	7.93315	14.2142	7.09279	49.4007	47.8436	39.6867	54.5517	13.9199	16.1409	12.9576	11.312	8.11001	10.1907	13.4421	22.6744	31.3653	47.9248	30.1349	12.4266	30.8406	18.1577	54.3242	8.17871	34.153	29.8291	49.4576	28.3977	15.1472	12.7501	25.1181	18.5202	29.1333	28.4426	23.7136	33.0055	30.9083	56.115	52.41	74.3954	53.7702
TISSUE	83.1362	39.283	60.4327	20.9378	90.1081	100	41.4553	0	19.1225	26.3432	100	97.7068	59.8091	62.8561	70.2285	37.0727	41.3229	31.9324	19.6514	14.1217	31.8715	23.1706	42.6921	63.0797	80.626	39.0218	28.0301	33.6485	44.0865	46.748	22.3956	45.8679	47.9314	60.1448	32.9449	21.6735	24.9281	49.5801	39.7343	38.9853	35.8212	32.4364	36.8086	40.6078	53.7592	46.0027	75.3828	62.5588
TISSUE	55.6764	77.542	73.2162	69.9153	81.9958	100	61.4822	55.8163	59.7095	66.0628	53.8134	62.9947	74.6013	76.1098	73.1775	59.4807	63.6432	53.1873	35.5979	75.2034	72.7981	57.7817	82.0407	62.3465	83.8871	54.7834	52.9699	55.6087	63.0936	97.7638	17.7023	74.1539	55.9257	53.1118	53.3726	80.4922	63.1403	65.0588	60.3494	65.7802	75.7161	54.5459	76.4456	53.8968	72.2088	73.5183	41.0146	69.6077
TISSUE	79.0101	65.5288	76.6152	49.0677	7.97019	100	48.9	8.92011	39.7047	57.2034	26.5861	37.1478	74.0088	47.3636	76.9907	41.1727	64.925	0	65.3289	52.6037	38.1386	38.2334	81.0844	3.81646	82.9424	59.2769	48.541	54.1818	53.0201	0	53.0423	70.066	42.9974	56.3509	30.5302	65.9227	43.1983	54.5284	34.6202	51.1765	40.9315	56.0472	41.6297	53.0246	35.2087	38.7194	54.7504	66.4359
TISSUE	61.9159	79.0418	79.1886	80.2467	85.0339	100	62.636	0	75.8433	81.8188	100	48.6245	71.8415	66.4343	83.9028	68.2177	89.8664	51.0142	76.6533	83.7858	40.2503	63.6502	83.9756	66.261	83.748	61.2663	68.5937	65.708	56.8527	51.4786	61.6811	80.9161	52.8762	62.9987	64.3108	85.9411	74.2529	67.7368	64.9564	68.6338	64.5794	69.8343	70.6616	65.7668	44.0577	55.6282	40.9548	68.8745
TISSUE	66.9147	68.7483	57.5106	33.3384	63.9945	100	57.1625	0	56.0216	39.0422	70.5975	97.9932	70.4838	29.678	29.544	58.3289	76.1347	36.1842	26.3626	75.3187	47.1109	33.0021	85.429	69.16	88.3468	58.7656	61.9671	67.6354	57.2142	52.8893	48.7943	58.8987	52.0494	72.1729	71.8977	84.236	60.8254	60.5526	52.3424	56.6521	63.0065	60.3704	66.9804	67.2585	52.7865	49.685	21.1465	40.6781
TISSUE	64.2711	36.7315	64.9421	18.4324	35.6768	100	30.386	33.4339	18.7891	27.3615	4.98278	50.7947	72.3146	31.6318	24.3059	35.181	35.1552	35.7352	37.244	22.0483	27.393	41.9058	50.0566	46.0832	77.1802	46.1081	27.0664	34.1421	44.2931	54.2137	18.3406	33.8062	48.7497	48.7828	27.1064	33.8516	25.8031	44.3047	35.2304	34.4385	35.2742	35.8986	37.2444	36.6638	49.319	50.623	49.9493	49.6256
TISSUE	45.8288	52.6121	49.2692	40.334	86.0533	99.999	38.8068	27.7916	30.1214	61.7171	38.297	49.3195	53.4222	79.9875	76.2867	28.3205	54.2375	41.913	13.4648	28.7886	52.5037	10.3543	60.0948	47.3579	69.3466	41.1418	28.5352	37.0329	31.0502	100	19.0503	58.3069	34.0642	41.8603	36.1366	38.8262	35.1588	39.9523	49.7769	48.6824	57.1547	31.8039	58.3174	35.8095	74.096	71.4932	68.7834	70.3953
SKELE	26.4687	13.0136	11.8335	13.1678	11.7475	0	29.5031	12.6156	23.1842	10.478	26.401	45.6808	16.7043	6.35455	8.74213	28.7633	12.8106	19.1289	20.3021	15.3267	41.7474	34.1304	11.4744	27.2318	11.7431	32.9154	35.4767	36.994	37.1123	47.8689	36.2933	16.3306	34.7334	36.7595	39.9279	13.7876	23.0632	25.7779	17.7225	27.118	31.9325	29.6291	29.4788	36.4101	52.7011	42.1984	54.9638	24.9486
SKELE	59.3482	30.2452	35.2078	46.6947	24.9657	0	47.8032	38.6379	55.9973	40.4282	58.5841	24.4153	38.157	28.875	20.2462	53.4475	30.4877	52.4207	68.4666	46.1398	35.0745	64.3047	17.2525	45.3658	13.4553	50.3426	60.8469	49.0843	45.2722	90.509	47.0074	25.4395	47.5809	45.4745	50.933	29.4003	47.6884	43.6477	37.0707	46.2179	46.2713	53.3925	49.0704	51.8019	42.9146	47.2703	45.0342	26.1405
SKELE	18.9919	71.4214	62.3173	87.8151	18.0723	0	81.045	62.0849	89.3926	83.7623	94.2906	52.1352	57.0744	77.2309	87.0325	82.061	73.105	80.6089	83.3286	91.475	78.5874	75.3518	78.1877	60.2856	41.149	73.6401	85.718	85.9788	71.5801	100	85.0863	84.6088	64.3241	65.24	87.5584	88.3541	86.0219	66.4654	67.6491	83.7502	87.8218	80.8968	90.1303	78.9789	63.0029	70.8505	42.0151	47.2706
SKELE	53.4413	82.7375	66.4982	90.9613	71.7737	0	85.5517	85.5955	92.0669	85.7858	92.9072	50.5993	52.1564	60.3133	45.4483	86.0801	83.8591	87.0424	88.688	91.89	89.8093	86.5579	77.3256	68.6347	52.0752	69.8651	87.5734	69.1594	81.8423	45.6758	91.8213	65.847	70.1709	50.5424	71.6023	84.8528	87.2499	74.8819	81.4798	70.8667	71.5574	76.2864	66.9945	69.0917	43.885	47.59	25.6046	46.2298
SKELE	16.8638	60.717	39.5673	79.0622	9.89192	0	58.5447	100	80.8775	73.6568	0	2.29315	40.1909	37.1439	29.7715	62.9273	58.6771	68.0676	80.3486	85.8783	68.1285	76.8294	57.3079	36.9203	19.374	60.9782	71.9699	66.3515	55.9135	53.252	77.6044	54.1321	52.0686	39.8552	67.0551	78.3265	75.0719	50.4199	60.2657	61.0147	64.1788	67.5636	63.1914	59.3922	46.2408	53.9973	24.6172	37.4412
SKELE	44.3236	22.458	26.7838	30.0847	18.0042	0	38.5178	44.1837	40.2905	33.9372	46.1866	37.0053	25.3987	23.8902	26.8225	40.5193	36.3568	46.8127	64.4021	24.7966	27.2019	42.2183	17.9593	37.6535	16.1129	45.2166	47.0301	44.3913	36.9064	2.23621	82.2977	25.8461	44.0743	46.8882	46.6274	19.5078	36.8597	34.9412	39.6506	34.2198	24.2839	45.4541	23.5544	46.1032	27.7912	26.4817	58.9854	30.3923
SKELE	20.9899	34.4712	23.3848	50.9323	92.0298	0	51.1	91.0799	60.2953	42.7966	73.4139	62.8522	25.9912	52.6364	23.0093	58.8273	35.075	100	34.6711	47.3963	61.8614	61.7666	18.9156	96.1835	17.0576	40.7231	51.459	45.8182	46.9799	100	46.9577	29.934	57.0026	43.6491	69.4698	34.0773	56.8017	45.4716	65.3798	48.8235	59.0685	43.9528	58.3703	46.9754	64.7913	61.2806	45.2496	33.5641
SKELE	38.0841	20.9582	20.8114	19.7533	14.9661	0	37.364	100	24.1567	18.1812	0	51.3755	28.1585	33.5657	16.0972	31.7823	10.1336	48.9858	23.3467	16.2142	59.7497	36.3498	16.0244	33.739	16.252	38.7337	31.4063	34.292	43.1473	48.5214	38.3189	19.0839	47.1238	37.0013	35.6892	14.0589	25.7471	32.2632	35.0436	31.3662	35.4206	30.1657	29.3384	34.2332	55.9423	44.3718	59.0452	31.1255
SKELE	33.0853	31.2517	42.4894	66.6616	36.0055	0	42.8375	100	43.9784	60.9578	29.4025	2.00681	29.5162	70.322	70.456	41.6711	23.8653	63.8158	73.6374	24.6813	52.8891	66.9979	14.571	30.84	11.6532	41.2344	38.0329	32.3646	42.7858	47.1107	51.2057	41.1013	47.9506	27.8271	28.1023	15.764	39.1746	39.4474	47.6576	43.3479	36.9935	39.6296	33.0196	32.7415	47.2135	50.315	78.8535	59.3219
SKELE	35.7289	63.2685	35.0579	81.5676	64.3232	0	69.614	66.5661	81.2109	72.6385	95.0172	49.2053	27.6854	68.3682	75.6941	64.819	64.8448	64.2648	62.756	77.9517	72.607	58.0942	49.9434	53.9168	22.8198	53.8919	72.9336	65.8579	55.7069	45.7863	81.6594	66.1938	51.2503	51.2172	72.8936	66.1484	74.1969	55.6953	64.7696	65.5615	64.7258	64.1014	62.7556	63.3362	50.681	49.377	50.0507	50.3744
SKELE	54.1712	47.3879	50.7308	59.666	13.9467	0.0001	61.1932	72.2084	69.8786	38.2829	61.703	50.6805	46.5778	20.0125	23.7133	71.6795	45.7625	58.087	86.5352	71.2114	47.4963	89.6457	39.9052	52.6421	30.6534	58.8582	71.4648	62.9671	68.9498	0	80.9497	41.6931	65.9358	58.1397	63.8634	61.1738	64.8412	60.0477	50.2231	51.3176	42.8453	68.1961	41.6826	64.1905	25.904	28.5068	31.2166	29.6047

## Sheet: POC_fatty_SvT
Sample	12:00:00	13:00:00	14:00:00	14:1n-5	UNKNOWN 0	15:00:00	16:00:00	16:1n-7	UNKNOWN 1	17:00:00	UNKNOWN 2	16:2n-4	16:3n-4	18:00:00	18:1n-9	18:1n-7	18:2n-6	18:3n-6	18:3n-3	20:00:00	20:1n-11	20:1n-9	21:00:00	20:2n-6	20:3n-6	20:4n-6	22:00:00	20:4n-3	22:1n-9	20:5n-3	22:2n-6	1900-01-01	22:4n-6	24:1n-9	22:5n-3	22:6n-3	SUM	SFA	MUFA	PUFA	n-3 PUFA	n-6 PUFA	n-3 LC PUFA	n-6 LC PUFA	n-3/n-6	lc n-3/lc n-6	EPA/DHA	EPA/ARA
SKELE	54.229	0	83.3474	65.0468	13.9396	66.426	82.3758	78.7896	90.9129	55.9287	8.06848	0	0	76.2645	79.7638	72.6319	69.1024	88.7835	67.7713	71.87	68.0692	84.569	41.1494	70.0576	90.0778	34.265	61.7014	35.0459	92.5999	55.4337	68.987	54.3798	22.6308	0	52.9283	83.3059	77.75	58.8793	67.6838	52.7421	58.897	63.4149	56.6785	48.9912	45.2557	57.6666	19.9527	70.4686
SKELE	51.4192	0	80.3659	65.9646	18.2805	68.8196	83.2901	76.2524	92.6838	58.389	6.65736	0	0	77.8904	79.989	74.3311	72.6675	88.9037	72.5563	69.1969	59.8642	84.7786	41.7851	72.8964	89.9431	32.3294	62.6593	20.3954	91.8117	47.4004	100	58.4964	25.5878	0	51.6988	80.8118	76.8729	59.3011	66.624	53.9422	54.5725	68.904	50.0766	49.2868	35.1553	50.7898	17.6258	65.3531
SKELE	28.8943	12.4155	59.274	39.8479	0	38.8055	63.0698	57.1773	80.275	35.4681	2.71554	0	21.6255	48.6361	63.8923	49.7071	43.4651	73.0196	42.4007	47.5965	40.0364	68.2147	15.9156	47.0148	79.1469	15.2614	35.0422	2.54859	82.9804	27.4886	3.41888	27.7291	10.5108	40.1223	29.5212	67.3997	55.6001	37.5315	55.2473	33.0587	33.8718	38.8339	31.7395	34.973	44.6527	46.3679	15.495	67.793
SKELE	93.0675	0	96.0971	0	0	98.7408	96.5607	95.3372	98.5062	98.3119	74.8107	0	0	95.4787	95.4937	95.1176	94.7949	97.0521	95.0793	94.4134	86.1883	96.8646	84.9522	93.8638	97.7125	82.4664	96.8256	96.5963	97.4542	82.0698	0	96.8631	80.5797	0	85.7162	93.5733	94.8403	86.4828	70.8069	71.3932	90.607	78.067	89.4889	86.9195	73.0466	56.164	23.9175	49.3204
SKELE	43.2247	0	70.6668	55.9534	14.8268	57.6728	72.7377	69.8738	0	44.0263	13.635	0	47.1579	64.8332	73.6884	61.4458	60.4547	83.5653	56.7324	57.0561	58.1709	75.5988	35.3651	57.7466	83.4211	36.003	53.5757	18.3739	87.1262	44.8209	46.9556	47.5907	23.2582	0	42.6313	73.8371	66.6656	49.7045	60.2322	48.2113	47.2791	55.9149	44.9158	47.5608	41.4194	47.3418	22.3492	59.0812
SKELE	0	0	84.8288	72.4358	0	85.2154	85.4121	80.4818	97.2445	69.9304	9.52068	0	0	76.4556	84.0219	100	76.554	89.7893	72.1886	71.918	64.584	85.8403	33.2574	71.1484	90.5364	43.6017	69.5341	13.8906	100	56.0474	0	70.6429	30.2867	0	54.9753	80.6976	79.902	58.8359	73.4205	48.5511	55.5599	57.4166	51.4027	54.8083	48.1121	46.5852	23.3725	62.256
SKELE	0	0	81.3326	69.5648	37.8571	63.7065	83.7339	81.3061	90.8229	67.7118	34.3613	0	56.0846	80.7269	81.8805	76.6361	76.0865	91.6076	66.4409	76.6644	64.3915	85.9542	48.9896	76.1396	92.8566	62.0832	71.0813	41.0129	92.6565	61.8813	89.7748	67.7368	48.7852	0	60.4082	80.9033	79.5412	58.3349	69.0487	64.5761	62.1293	76.7619	61.0514	67.9083	33.184	42.5536	27.7034	49.7858
SKELE	50.4304	0	78.6114	49.5123	14.2356	65.3818	80.3482	72.1872	87.8142	57.2911	7.869	0	30.0374	73.8519	75.1587	67.1667	68.3664	90.0189	65.7574	68.2766	51.4006	78.5108	26.2397	65.3558	86.2171	32.4175	61.8958	23.7331	88.1725	43.1739	7.76302	55.0209	24.5661	0	46.775	75.6846	73.1724	56.1225	60.2636	47.1333	51.0248	53.5293	47.3417	47.7336	47.4919	49.6071	19.6199	61.2988
SKELE	41.7629	16.8552	72.7599	42.6702	0	59.7206	75.9926	70.6254	83.0391	52.1426	13.6358	84.0095	28.4426	69.2389	72.2217	71.5659	64.4319	78.1869	59.0616	67.8971	39.5665	78.0212	15.9128	66.4546	82.4528	32.8535	54.302	0	82.5919	35.8841	90.3311	40.9329	22.5879	71.2481	40.8367	67.7898	68.3849	51.5925	66.0638	53.8088	40.7144	62.4712	36.1276	45.9647	29.2064	39.9376	21.0066	53.3555
SKELE	14.6677	0	45.5947	27.9787	5.2405	18.6169	49.7261	43.0833	73.2488	17.481	0.59029	11.2919	11.3741	35.9864	37.3102	100	21.9633	57.489	16.2562	31.6249	22.9187	52.5676	4.95089	29.3235	67.0573	4.47694	16.3353	0	68.9144	13.3732	4.99543	11.2414	3.85132	0	15.8345	49.1282	40.2257	22.3841	44.0966	21.8868	18.9184	27.0224	19.584	25.1285	38.6551	42.0497	13.7824	76.7111
SKELE	34.6232	0	70.4935	37.6998	11.1791	41.1638	70.2747	68.3068	77.908	39.986	4.09678	18.7928	26.5709	65.1619	66.565	0	56.4967	72.9626	50.8693	59.7656	39.022	73.9378	9.84735	59.2348	78.2789	17.0961	41.3118	92.8786	0	27.8034	64.3796	26.9588	12.5922	0	31.6671	63.3569	61.8865	41.7806	35.6914	48.07	53.3151	51.5773	53.9265	35.9891	51.7414	67.5512	18.2158	65.1262
SKELE	5.78082	0	24.7775	10.1065	1.46067	5.73965	0.0114014	24.2416	47.9008	3.5774	0.324507	4.17375	4.00298	20.4003	22.7668	20.7142	12.0241	34.5105	11.22	20.9085	10.4173	40.9754	1.96114	18.0883	44.2876	2.57344	6.75682	1.61476	53.1535	8.44539	100	3.52665	1.722	10.1829	10.0964	33.6664	16.1131	8.49457	24.0698	20.459	13.0086	30.458	13.4557	16.1944	25.4526	44.586	15.3798	77.7393
SKELE	0	0	92.0342	0	0	95.2972	91.7569	90.5784	95.0551	93.8051	55.6853	77.7494	0	87.0732	88.6835	89.8211	88.9694	93.7494	89.6485	83.6685	79.341	90.2149	74.5411	83.7872	92.0336	78.6152	90.177	70.8565	92.0854	74.7581	0	90.4173	75.2915	0	75.047	86.1218	87.8582	72.6155	66.3405	70.4734	79.2864	73.2066	76.6959	81.9801	58.3496	41.9754	32.3072	44.6176
SKELE	0	0	95.9961	90.3031	0	94.8158	95.9305	95.736	94.9404	96.4113	53.5963	97.4169	83.3419	93.3063	96.3875	96.2798	94.9649	97.3219	94.973	92.4476	87.0087	96.3659	79.2726	92.4273	97.52	85.3855	94.6548	85.8881	97.5783	84.9489	98.9612	94.3105	74.7349	0	83.3987	92.7596	93.8182	76.1041	82.4574	90.2888	88.3936	91.6165	86.7488	85.8801	41.0693	51.8381	30.5822	49.1361
SKELE	15.7033	0	38.885	21.8099	3.68503	17.5284	42.2353	35.0132	59.7435	16.9177	2.36431	0	0	37.8937	32.6873	33.43	24.3817	55.7206	31.8405	26.3449	23.0897	44.3024	8.07245	25.8376	52.9264	14.0115	18.7419	4.5568	56.8354	16.791	0	13.6005	6.99302	0	16.7566	38.8193	34.9914	21.4476	30.896	20.6168	21.7528	25.6958	19.2309	24.6437	44.5643	42.1318	24.1294	55.3252
SKELE	11.199	13.4261	15.0965	13.793	0	14.0045	17.7977	17.7584	18.9388	8.39391	7.85869	0	0	12.9926	14.1519	11.3179	15.8803	14.4719	16.7204	6.91813	11.3808	7.17687	16.7604	23.5184	5.21393	22.5956	11.6266	18.1243	12.4639	22.367	100	15.1567	17.5757	100	19.7103	24.6067	15.9358	13.0338	23.5053	21.4846	20.3058	28.4651	21.2021	15.1284	39.0363	60.1514	46.8864	49.6721
TISSUE	45.771	100	16.6526	34.9532	86.0604	33.574	17.6242	21.2104	9.08707	44.0713	91.9315	100	100	23.7355	20.2362	27.3681	30.8976	11.2165	32.2287	28.13	31.9308	15.431	58.8506	29.9424	9.92224	65.735	38.2986	64.9541	7.4001	44.5663	31.013	45.6202	77.3692	100	47.0717	16.6941	22.25	41.1207	32.3162	47.2579	41.103	36.5851	43.3215	51.0088	54.7443	42.3334	80.0473	29.5314
TISSUE	48.5808	100	19.6341	34.0354	81.7195	31.1804	16.7099	23.7476	7.31624	41.611	93.3426	100	100	22.1096	20.011	25.6689	27.3325	11.0963	27.4437	30.8031	40.1358	15.2214	58.2149	27.1036	10.0569	67.6706	37.3407	79.6046	8.18832	52.5996	0	41.5036	74.4122	100	48.3012	19.1882	23.1271	40.6989	33.376	46.0578	45.4275	31.096	49.9234	50.7132	64.8447	49.2102	82.3742	34.6469
TISSUE	71.1057	87.5845	40.726	60.1521	100	61.1945	36.9302	42.8227	19.725	64.5319	97.2845	100	78.3745	51.3639	36.1077	50.2929	56.5349	26.9804	57.5993	52.4035	59.9636	31.7853	84.0844	52.9852	20.8531	84.7386	64.9578	97.4514	17.0196	72.5114	96.5811	72.2709	89.4892	59.8777	70.4788	32.6003	44.3999	62.4685	44.7527	66.9413	66.1282	61.1661	68.2605	65.027	55.3473	53.6321	84.505	32.207
TISSUE	6.93248	100	3.90285	100	100	1.25924	3.43933	4.66277	1.49384	1.68812	25.1893	100	100	4.52129	4.50628	4.88238	5.20509	2.94794	4.92068	5.58658	13.8117	3.13544	15.0478	6.13623	2.28754	17.5336	3.17445	3.40366	2.5458	17.9302	100	3.13687	19.4203	100	14.2838	6.42667	5.15968	13.5172	29.1931	28.6068	9.39301	21.933	10.5111	13.0805	26.9534	43.836	76.0825	50.6796
TISSUE	56.7753	100	29.3332	44.0466	85.1732	42.3272	27.2623	30.1262	100	55.9737	86.365	100	52.8421	35.1668	26.3116	38.5542	39.5453	16.4347	43.2676	42.9439	41.8291	24.4012	64.6349	42.2534	16.5789	63.997	46.4243	81.6261	12.8738	55.1791	53.0444	52.4093	76.7418	100	57.3687	26.1629	33.3344	50.2955	39.7678	51.7887	52.7209	44.0851	55.0842	52.4392	58.5806	52.6582	77.6508	40.9188
TISSUE	100	100	15.1712	27.5642	100	14.7846	14.5879	19.5182	2.75552	30.0696	90.4793	100	100	23.5444	15.9781	0	23.446	10.2107	27.8114	28.082	35.416	14.1597	66.7426	28.8516	9.46359	56.3983	30.4659	86.1094	0	43.9526	100	29.3571	69.7133	100	45.0247	19.3024	20.098	41.1641	26.5795	51.4489	44.4401	42.5834	48.5973	45.1917	51.8879	53.4148	76.6275	37.744
TISSUE	100	100	18.6674	30.4352	62.1429	36.2935	16.2661	18.6939	9.17709	32.2882	65.6387	100	43.9154	19.2731	18.1195	23.3639	23.9135	8.39239	33.5591	23.3356	35.6085	14.0458	51.0104	23.8604	7.14337	37.9168	28.9187	58.9871	7.34352	38.1187	10.2252	32.2632	51.2148	100	39.5918	19.0967	20.4588	41.6651	30.9513	35.4239	37.8707	23.2381	38.9486	32.0917	66.816	57.4464	72.2966	50.2142
TISSUE	49.5696	100	21.3886	50.4877	85.7644	34.6182	19.6518	27.8128	12.1858	42.7089	92.131	100	69.9626	26.1481	24.8413	32.8333	31.6336	9.98111	34.2426	31.7234	48.5994	21.4892	73.7603	34.6442	13.7829	67.5825	38.1042	76.2669	11.8275	56.8261	92.237	44.9791	75.4339	100	53.225	24.3154	26.8276	43.8775	39.7364	52.8667	48.9752	46.4707	52.6583	52.2664	52.5081	50.3929	80.3801	38.7012
TISSUE	58.2371	83.1448	27.2401	57.3298	100	40.2794	24.0074	29.3746	16.9609	47.8574	86.3642	15.9905	71.5574	30.7611	27.7783	28.4341	35.5681	21.8131	40.9384	32.1029	60.4335	21.9788	84.0872	33.5454	17.5472	67.1465	45.698	100	17.4081	64.1159	9.66893	59.0671	77.4121	28.7519	59.1633	32.2102	31.6151	48.4075	33.9362	46.1912	59.2856	37.5288	63.8724	54.0353	70.7936	60.0624	78.9934	46.6445
TISSUE	85.3323	100	54.4053	72.0213	94.7595	81.3831	50.2739	56.9167	26.7512	82.519	99.4097	88.7081	88.6259	64.0136	62.6898	0	78.0367	42.511	83.7438	68.3751	77.0813	47.4324	95.0491	70.6765	32.9427	95.5231	83.6647	100	31.0856	86.6268	95.0046	88.7586	96.1487	100	84.1655	50.8718	59.7743	77.6159	55.9034	78.1132	81.0816	72.9776	80.416	74.8715	61.3449	57.9503	86.2176	23.2889
TISSUE	65.3768	100	29.5065	62.3002	88.8209	58.8362	29.7253	31.6932	22.092	60.014	95.9032	81.2072	73.4291	34.8381	33.435	100	43.5033	27.0374	49.1307	40.2344	60.978	26.0622	90.1527	40.7652	21.7211	82.9039	58.6882	7.12139	100	72.1966	35.6204	73.0412	87.4078	100	68.3329	36.6431	38.1135	58.2194	64.3086	51.93	46.6849	48.4227	46.0735	64.0109	48.2586	32.4488	81.7842	34.8738
TISSUE	94.2192	100	75.2225	89.8935	98.5393	94.2604	99.9886	75.7584	52.0992	96.4226	99.6755	95.8263	95.997	79.5997	77.2332	79.2858	87.9759	65.4895	88.78	79.0915	89.5827	59.0246	98.0389	81.9117	55.7124	97.4266	93.2432	98.3852	46.8465	91.5546	0	96.4734	98.278	89.8171	89.9036	66.3336	83.8869	91.5054	75.9302	79.541	86.9914	69.542	86.5443	83.8056	74.5474	55.414	84.6202	22.2607
TISSUE	100	100	7.96584	100	100	4.70279	8.24308	9.42165	4.94486	6.19488	44.3147	22.2506	100	12.9268	11.3165	10.1789	11.0306	6.2506	10.3515	16.3315	20.659	9.78507	25.4589	16.2128	7.96639	21.3848	9.82298	29.1435	7.91464	25.2419	100	9.58273	24.7085	100	24.953	13.8782	12.1418	27.3845	33.6595	29.5266	20.7136	26.7934	23.3041	18.0199	41.6504	58.0246	67.6928	55.3824
TISSUE	100	100	4.00389	9.6969	100	5.18417	4.06948	4.26396	5.05965	3.58871	46.4037	2.58314	16.6581	6.69367	3.61248	3.72022	5.03514	2.6781	5.02696	7.55245	12.9913	3.63406	20.7274	7.57275	2.47996	14.6145	5.3452	14.1119	2.42174	15.0511	1.03882	5.68951	25.2651	100	16.6013	7.24045	6.18177	23.8959	17.5426	9.71124	11.6064	8.38348	13.2512	14.1199	58.9307	48.1619	69.4178	50.8639
TISSUE	84.2967	100	61.115	78.1901	96.315	82.4716	57.7647	64.9868	40.2565	83.0823	97.6357	100	100	62.1063	67.3127	66.57	75.6183	44.2794	68.1595	73.6551	76.9103	55.6976	91.9276	74.1624	47.0736	85.9885	81.2581	95.4432	43.1646	83.209	100	86.3995	93.007	100	83.2434	61.1807	65.0086	78.5524	69.104	79.3832	78.2472	74.3042	80.7691	75.3563	55.4357	57.8682	75.8706	44.6748
TISSUE	88.801	86.5739	84.9035	86.207	100	85.9955	82.2023	82.2416	81.0612	91.6061	92.1413	100	100	87.0074	85.8481	88.6821	84.1197	85.5281	83.2796	93.0819	88.6192	92.8231	83.2396	76.4816	94.7861	77.4044	88.3734	81.8757	87.5361	77.633	0	84.8433	82.4243	0	80.2897	75.3933	84.0642	86.9662	76.4947	78.5154	79.6942	71.5349	78.7979	84.8716	60.9637	39.8486	53.1136	50.3279

## Sheet: POR_fatty_BvI
Sample	08:00:00	10:00:00	11:00:00	12:00:00	13:00:00	14:00:00	14:1n-5	UNKNOWN 0	15:00:00	15:1n-5	16:00:00	16:1n-7	UNKNOWN 1	17:00:00	UNKNOWN 2	16:2n-4	17:1n-7	16:3n-4	UNKNOWN 3	18:00:00	18:1n-9 trans	18:1n-7 trans	18:1n-9	18:1n-7	18:2n-6 trans	18:2n-6	18:3n-6	18:3n-4	18:3n-3	20:00:00	18:4n-3	20:1n-11	20:1n-9	21:00:00	20:2n-6	20:3n-6	20:4n-6	22:00:00	20:3n-3	22:1n-11	20:4n-3	22:1n-9	20:5n-3	22:2n-6	1 day, 0:00:00	22:3n-3	22:4n-6	22:5n-6	24:1n-9
RECOMB	0	0	0	0.0793938	0.461617	1.60055	0.166188	1.27386	0.211613	0.0793402	33.7678	0.585072	0.407475	0.53771	4.41124	0	0	0	2.7854	17.1869	0.074224	0.0504917	10.4005	0.370815	0	1.77158	1.71906	0.0375379	0.155681	1.02051	0.585989	3.24337	1.34382	2.73445	1.73103	0.359432	9.67024	1.16352	0	0	0.306745	0.209372	11.3261	1.99939	0.720426	0.0252438	9.97694	0.149623	0.131295
RECOMB	0	0	0	0.179393	0.471312	2.0605	0.0854814	1.57615	0.270552	0	50.8403	0.682317	0.44303	0.722839	3.45554	0	0	0	0	24.2314	0	0	12.7563	0.455164	0	1.91898	1.708	0	0.223625	1.43205	1.3338	2.89138	1.90221	2.2669	1.99521	0.495313	8.49603	1.76612	0	0	0.405753	0.227415	10.9694	0.110874	0.941033	0	9.37629	0.142033	0.161115
RECOMB	0.0280765	0	0	0.292598	0.684637	1.73951	0.222683	1.48471	0.176324	0.160579	26.1291	0.647234	0.0909853	0.548285	4.27422	0	0	0	0	12.0447	0	0.076338	7.25846	0.405122	0.025027	2.58309	2.33204	0.0500621	0.193331	0.7984	0.34197	4.18556	0.970287	3.11402	1.41864	0.35339	11.2023	1.02725	0	0	0.179845	0.166327	9.32894	0	0.527859	0	10.1711	0.186453	0.0594084
RECOMB	0.0936439	0	0	0.205799	0.486485	10.507	0.504177	0.101105	0.356084	0.0730243	59.3716	8.79678	0.262438	0.471584	1.98302	0.0739984	0	0	1.09005	16.8777	0	0.0981268	15.4818	1.40242	0.0527436	3.04276	1.37055	0	1.447	1.33714	0.44915	3.90854	0.982137	1.7843	0.886824	0.425547	5.03812	1.22591	0	0	0.46592	0.260831	7.69633	0.407761	0.667584	0.0250179	5.22657	0	1.08524
RECOMB	0.0642866	0.116671	0	0.264649	0.795836	1.99278	0.245856	1.98896	0.21515	0.144951	23.9444	0.863761	0.0819675	0.726749	5.53897	0	0	0.001	0	12.4641	0	0.111973	8.40025	0.438795	0	2.38441	2.60208	0.0475223	0.203183	0.815941	0	4.97972	0.829695	3.74363	1.53149	0.367744	13.3502	1.04559	0	0	0.201613	0.0885423	10.7256	3.49744	0.537822	0	12.6909	0.216328	0.0211575
RECOMB	0	0	0	0.132872	0.363897	7.91603	0.240422	0.666962	0.255103	0.0482306	67.116	3.15199	0.814319	0.727447	2.38772	0	0	0	3.01284	29.7646	0	0.087864	14.379	1.27534	0	2.67926	3.38636	0	0.637448	2.62802	0.43373	4.10266	5.20432	2.20416	1.55666	3.61647	7.07917	1.36786	0	0	0.0894479	1.43831	7.81744	1.49726	0.60934	0.0432978	6.12304	0	0.0337403
RECOMB	0	0.0926694	0	0.452831	0.622367	5.07694	0.341477	0.849937	0.245592	0.113952	39.5746	3.29868	0.211513	0.481312	2.75105	0	0.001	0	0	16.4062	0	0.0432556	11.3581	0.832598	0	3.10086	1.34246	0.0343904	0.949457	1.05684	0.736679	5.5486	1.01581	2.81427	1.19092	0.332168	6.70231	1.15386	0	0	0.409196	0.21255	9.48785	0.837514	0.582402	0	7.13785	0.0336864	0.539879
RECOMB	0.14837	0	0	0.496432	0.714309	3.17572	0.315429	0.184053	0.337459	0.0724846	52.5123	1.1564	0.869118	0.870853	5.55532	0.0855197	0	0	0	29.8198	0	0.0671124	14.4535	0.70484	0	2.77629	2.54618	0	0.246152	1.28932	2.81085	5.351	1.68469	3.88113	2.73794	0.640316	14.0931	1.79224	0	0	0.331552	0.367459	15.2128	0.0596331	0.940542	0	14.8919	0.349767	0.229357
RECOMB	0.224672	0.303116	0	0.901551	1.1567	2.47094	0.198555	1.62689	0.719217	0.117821	46.828	0.912314	0.094661	1.90676	5.77161	0	0	0	0	19.6122	0	0.152825	11.6472	0.783987	0	5.97353	2.33367	0	0.377096	1.4371	0	4.28776	1.36629	3.35198	1.66081	0.457185	12.7536	3.17391	0	0	0.429532	0.122495	11.2357	0	1.63242	0	13.0733	0.187402	0.0376216
RECOMB	0.210944	0	0	0.792348	1.00035	3.38601	0.203282	1.06835	0.436882	0.0689479	46.3611	1.142	0.095002	1.18465	5.8834	0	0	0	0	19.2666	0	0.204655	13.1357	0.654401	0	3.57856	3.54728	0	0.299403	1.35412	0	6.72257	1.63262	5.13245	1.99873	0.456637	14.6702	2.15659	0	0	0.355446	0.136464	14.0736	1.95123	1.11313	0	14.7444	0.239539	0.166088
RECOMB	0.200469	0	0	0.521523	0.700692	2.4902	0.18067	1.52713	0.271434	0.1005	35.926	0.907186	0.17447	0.675978	3.62953	0	0	0	0	14.7429	0	0	12.0665	0.518546	0	3.03833	2.56854	0	0.252051	0.93057	0	4.32144	1.19546	3.32559	1.30428	0.67409	8.79266	1.3555	0	0	0.213109	0.15832	8.98844	0	0.666304	0	8.50317	0.0541541	0.0519147
RECOMB	0.195816	0	0	0.263848	0.964161	3.06077	0.228023	2.26695	0.348458	0.195391	46.4862	1.02092	0.0956365	1.02865	8.02983	0	0	0	0	20.8648	0	0.348646	15.4094	0.627192	0	3.6988	3.73157	0	0.297025	1.40165	0.277969	6.5553	1.68212	4.98518	2.49916	0.450144	19.6609	1.9311	0	0	0.342206	0.218484	15.3728	0.862917	1.0146	0	18.806	0.373514	0.0425595
RECOMB	0.24912	0.164553	0	0.592196	1.35917	3.61961	0.12919	1.7144	0.986199	0.116731	49.5543	1.46359	0.0659403	2.38238	5.99672	0	0	0	0	22.3429	0	0.116007	12.567	0.823156	0	4.22743	3.75815	0	0.481856	1.60633	0	7.1663	1.42866	5.68883	1.88475	0.233797	13.375	3.56729	0	0	0.107147	0.0897451	12.8798	0.0461301	1.95501	0	14.8244	0.238231	0.0268073
RECOMB	0	0.286964	0	0.336608	0.739187	2.74975	0	1.27626	0.553321	0	56.21	0.906812	0.488136	1.35318	5.84026	0	0	0	0	27.8421	0	0	16.74	0.635511	0	3.23695	2.53727	0	0.447603	1.74532	1.5742	4.37795	2.07953	3.71334	2.28948	1.09361	11.8921	2.92967	0	0	0.563853	0.183715	13.6671	2.43446	1.56012	0	13.6789	0	0.116587
RECOMB	0.0356602	0	0	0.185963	0.420752	1.89139	0.19826	0.326409	0.192825	0	42.3696	0.739222	0.490899	0.513267	4.36445	0	0	0	2.27573	19.7385	0	0.126888	10.5048	0.469663	0	1.592	1.78365	0.0283667	0.23788	1.04468	0.668193	3.97176	1.46137	2.8933	2.09749	0.309615	10.2086	1.18815	0	0	0.30152	0.269303	11.7366	0.932857	0.722943	0.0220118	11.1574	0.305688	0.288694
INTACT	0	0	0	0.347524	0.77865	9.42696	0.676515	0	0.437155	1.27819	84.2144	5.90298	0.613729	1.07016	8.99543	0.31096	0	0	0	39.8775	0	0	22.5489	1.54711	0.0730997	4.56778	5.67345	0	1.45008	1.97908	2.34286	15.7562	2.47418	10.6738	3.78073	0.914666	22.4611	2.42008	0	0	0.690754	0.710339	34.1616	0.148154	1.18067	0.101952	24.9641	0.100966	0.997614
INTACT	0	0	0	0.399845	0.702762	10.7287	0.725087	0	0.39297	1.40827	69.2595	7.9686	0.211448	0.682612	6.67978	0.408402	0	0	0	26.4755	0	0	17.5042	1.56516	0.0587743	6.17817	4.90013	0	1.71976	1.6549	1.01791	15.8042	1.53547	10.2363	2.40462	0.739287	15.3202	1.61496	0	0	0.564926	0.509487	25.478	0.127318	0.860338	0.0569795	18.0129	0.0825031	1.16187
INTACT	0	0	0	0.266601	0.981695	7.72338	0.56665	0	0.313772	0.43353	84.0086	5.03058	0.765429	0.884001	7.52657	0.454205	0.172001	0	3.41058	35.812	0	0.140554	25.233	2.84172	0	4.09155	4.67268	0	1.36136	1.68691	2.87448	12.3222	2.59713	8.84554	3.61456	0.501532	18.9259	1.99289	0	0	0.629996	0.653295	29.7463	0.170111	0.96811	0.0794015	21.6269	0	0.963915
INTACT	0	0	0	0.20848	0.872162	3.57406	0.325562	0	0.498234	0.862075	50.1266	1.43722	0.182913	1.28384	7.43929	0.251163	0	0	0	22.2829	0	0	12.3817	1.26397	0	4.65647	4.57164	0	0.529166	1.33512	0	9.00744	1.70513	6.85333	2.46496	0.374608	19.5504	2.36502	0	0	0.30625	0.331481	18.9847	0	1.23572	0	17.7048	0.959835	0.388791
INTACT	0	0	0	0	0.670072	3.28749	0.306214	0	0.357519	0.714948	61.4616	1.26327	0.671065	0.843776	8.20141	0.25692	0	0	0	36.5196	0	0	15.3917	0.673529	0	2.44814	3.83666	0	0.294497	1.80277	2.75966	7.26704	2.60818	6.26043	3.62363	0.507699	21.7044	2.1026	0	0	0.546295	0.41016	24.0127	0.14176	1.16173	0	22.7141	0.380752	0.478666
INTACT	0	0	0	0	0.724249	3.56761	0.336227	0	0.523402	1.15432	47.5962	1.4337	0.197099	1.31806	7.4794	0.427364	0.0743379	0	0.554886	19.9798	0	0	11.9512	1.70244	0	4.51556	4.85007	0	0.482868	1.34631	0	9.1097	1.67576	7.39547	2.42944	0.367465	20.3253	2.17756	0	0	0.304135	0.297152	19.2006	0.0744517	1.13076	0	17.6187	0.636842	0.325286
INTACT	0	0	0	0	0	0	0	0	8.53727	0	42.6654	0	0	0	0	13.3975	0	0	0	3.22884	0	0	12.6771	0	0	0	0	0	0	0	37.5402	25.047	28.376	6.65645	0	0	15.6419	0	0	0	0	17.3315	30.1463	0	0	0	15.1106	0	0
INTACT	0	0	0	0	1.28412	7.53055	0.67897	0	0.545094	1.45748	183	2.5737	1.63216	1.64877	12.3487	0.450663	0.349418	0	0	89.9237	0	0	41.4651	1.39382	0	4.80627	8.11453	0	0.531508	4.42125	5.28034	14.338	6.88136	11.8604	7.79415	1.78758	37.4646	4.49958	0	0	1.38913	1.006	46.8703	0.31011	2.46029	0.207531	35.9573	0.148285	0.618127
INTACT	0	0	0	0	1.36272	6.01781	0.602178	0	0.94256	2.80465	67.7151	4.52843	0.495208	1.98171	12.6138	0.847186	0	0	0.678076	29.8132	0	0	15.0916	2.01255	0	11.1323	8.69327	0	0.851732	2.43827	0	17.7508	2.28587	14.1981	4.0887	0.836185	34.5195	3.01605	0	0	0.35685	0.451673	33.7351	0	1.60445	0	31.7112	3.21127	0
INTACT	0	0	0	0.385403	1.22859	4.50087	0.415075	0	0.560904	0.866214	62.5623	1.57907	0.18359	1.20456	8.86327	0	0	0	1.82444	24.5258	0	0	13.7257	0.991349	0	4.26977	5.56912	0	0.366176	1.69916	0	12.0963	2.24452	10.1931	3.38698	0.559225	24.2867	2.54172	0	0	0.365801	0.403988	25.4298	0	1.28289	0	18.9004	0.890805	0.357618
INTACT	0	0	0	0	0.914145	4.97289	0.407498	0	0.733568	1.1637	59.0318	1.5968	0.253343	1.59986	10.2407	0	0	0	0	27.4062	0	0	13.0961	0.978177	0	5.35686	5.98359	0	0.519737	1.70468	0	12.4155	2.03764	10.1336	3.37372	0.571617	26.0586	2.92874	0	0	0.356287	0.38267	26.5883	0	1.42463	0	26.3854	0.610476	0.418867
INTACT	0	0	0	0.400706	0.60231	17.1048	0.903293	0	0.505161	1.21042	104.028	13.8207	0.404128	0.900198	6.13727	0.407724	0	0	0.231743	36.6601	0	0	26.9097	2.54481	0	5.43291	4.10278	0	2.46618	2.42832	1.77989	12.5368	2.1291	8.18711	2.71177	0.498214	15.4796	2.24294	0	0	0.93882	0.669882	26.4325	0.156288	1.32609	0.0596745	16.1453	0.244566	2.1706
INTACT	0	0	0	0.729959	0.818583	11.6205	0.863598	0	0.474658	2.183	82.1741	7.68595	0.415941	0.783018	8.17037	0.398223	0	0	4.53664	31.1525	0	0.132847	23.0166	1.74329	0.100786	8.66603	6.06195	0	1.82562	2.09583	0	19.2437	2.17414	11.8494	3.52726	0.832387	22.4928	2.16018	0	0	0.712945	0.691502	32.6055	0.113915	1.07159	0.0779522	25.7418	0	1.38547
INTACT	0	0	0	0.132509	0.485763	3.47413	0.280777	0	0.390751	0.695022	62.3528	1.38334	0.664846	1.04847	7.09936	0.246848	0	0	4.47638	30.1876	0	0	14.1566	0.756693	0	2.14049	3.31453	0	0.351688	1.71861	0	8.07146	2.34649	6.13025	3.46772	0.47205	18.4711	2.00163	0	0	0.45911	0.497047	21.282	0.131792	1.14298	0.0513184	19.3051	0.710799	0.486275
INTACT	0	0	0	0.194665	1.13308	5.87284	0.563482	0	0.73268	0.732446	99.0479	2.89854	1.8494	2.006	12.6847	0.418594	0	0	17.4982	51.9267	0	0	23.5502	1.13726	0	4.20192	6.11137	0	0.470145	2.6666	0	13.5093	3.79314	9.88362	5.77999	0.918223	34.8203	3.6384	0	0	0.664456	0.881015	35.8475	0.251659	2.04244	0.11044	34.5667	1.35818	0.652371
INTACT	0	0	0	0	1.14928	9.58397	0.556972	0	0.854036	0.94817	151.025	3.88859	1.65311	1.45882	12.0132	0	0	0	27.9364	54.7795	0	0	35.3114	2.87325	0	4.92062	6.16131	0	0.7586	3.76991	0	14.271	5.61354	10.3201	7.5252	1.1526	33.0195	3.84765	0	0	1.12489	1.12709	42.3741	0.236651	2.26615	0.170096	37.7725	1.54662	0.958603
INTACT	0	0	0	0.239582	0.355997	1.44048	0.15146	0.942302	0.108297	0.0696049	28.8391	0.619029	0.387137	0.405999	3.44135	0	0	0.0387999	0	15.5797	0.001	0.063889	6.3695	0.356915	0.0229208	0.998685	1.6979	0.0715853	0.125452	0.701748	1.16329	3.41332	0.980623	2.46061	1.63738	0.244622	9.41505	0.923965	0	0	0.216487	0.180412	9.39766	0.0396454	0.546045	0	10.026	0.115948	0.152224
INTACT	0.0001	0.0001	0	0.44189	1.18027	8.41274	0.536727	0	0.640689	1.47167	151.974	3.49778	2.20125	1.69968	15.7345	0.50324	0.238608	0	7.4563	74.1512	0	0	36.905	2.94573	0	7.76773	7.3159	0	1.73072	3.51306	7.5338	17.8892	5.56564	12.8392	8.23962	1.34397	42.3395	3.82128	0	0	1.12182	1.25823	47.2174	0.278776	2.22273	0.126515	43.1483	0.956162	0.978514
[truncated: 16 more columns]

## Sheet: MIL_fatty_BvI
Sample	08:00:00	10:00:00	11:00:00	12:00:00	13:00:00	14:00:00	14:1n-5	UNKNOWN 0	15:00:00	15:1n-5	16:00:00	16:1n-7	UNKNOWN 1	17:00:00	UNKNOWN 2	16:2n-4	17:1n-7	16:3n-4	UNKNOWN 3	18:00:00	18:1n-9 trans	18:1n-7 trans	18:1n-9	18:1n-7	18:2n-6 trans	18:2n-6	18:3n-6	18:3n-4	18:3n-3	20:00:00	18:4n-3	20:1n-11	20:1n-9	21:00:00	20:2n-6	20:3n-6	20:4n-6	22:00:00	20:3n-3	22:1n-11	20:4n-3	22:1n-9	20:5n-3	22:2n-6	1 day, 0:00:00	22:3n-3	22:4n-6	22:5n-6	24:1n-9
RECOMB	0	0.32676	0	0.403101	0.437028	3.73899	0.84692	1.64513	0.299033	0.656803	36.0028	1.78725	0.478208	0.500277	3.40563	0.142045	0	0.275987	0	24.1324	0	0.0310952	5.47454	0.237384	0.0215864	1.84488	3.47063	0	0.2023	1.67879	0.439191	6.90041	2.438	2.54409	0.584279	1.38059	9.7749	1.02269	0	0	0	0.516023	19.5113	0.441807	0.371656	0	7.38064	0	0
RECOMB	0	0.487936	0	0.455242	0.600354	10.9302	0.897553	0.774526	0.348534	0.472672	100.108	4.59653	1.56294	0.793095	2.94733	0.150263	0	0.312941	16.5405	35.9112	0	0	9.15113	0.414237	0.0275606	2.86596	11.2489	0	0.281184	2.74766	0.496223	11.4629	4.12658	2.93833	0.693504	2.36693	8.97767	1.42962	0	0	1.9617	0.665964	21.5365	0.0216687	0.457431	0.0205944	6.05054	0	0
RECOMB	0	0.536451	0.0784474	0.346772	0.234207	13.3054	0.415273	0.383262	0.270088	0.118785	117.171	6.1272	1.65866	0.218113	1.76754	0.0873221	0.00433206	0.206927	31.4062	22.281	0.583958	0	15.478	1.04963	0.0210278	2.57713	12.678	0.0248502	0.160111	2.15307	0.1701	7.55225	5.04456	1.36015	0.557919	2.65693	5.35	0.629404	0	0	0.185779	1.12881	16.4665	0.00682383	0.1564	0	3.79514	0	0.0392038
RECOMB	0	1.1193	0	0.564656	0.489558	13.451	0.869333	0.482517	0.410623	0.159668	116.685	6.41715	0.428214	0.522141	2.80211	0.14984	0	0.256083	22.4033	38.8189	0	0	18.7981	0.647389	0	3.38047	11.1741	0	0.210269	2.5838	1.32946	7.06222	6.18999	1.60982	0.772364	2.95913	8.50231	1.21466	0	0	0.199219	1.0156	22.2977	0	0.398685	0.0432427	6.62004	0	0.0545844
RECOMB	0	1.06337	0	0.260597	0.284707	8.90378	0.443421	0.469908	0.221568	0.0941973	75.2045	4.07614	1.34825	0.365329	2.26565	0.0852678	0	0.211333	12.168	27.3287	0	0	11.5556	0.380957	0.015755	2.18889	7.48515	0	0.141528	1.70023	0.795395	5.55544	3.89864	1.54249	0.510614	1.93777	5.65738	0.790836	0	0	0.100455	0.712742	15.5462	0	0.266945	0.0328775	4.70724	0	0
RECOMB	0	0.779759	0.078387	0.374084	0.317546	17.8485	0.553084	0.352806	0.286012	0.0938695	150.359	7.783	2.18036	0.283625	1.86636	0.143606	0	0.229577	39.9554	32.5481	0.897381	0	20.2505	0.740316	0.0234021	3.37834	17.0654	0	0.209121	2.57669	0.253831	9.70867	6.1034	1.69769	0.669152	3.32088	5.56591	0.841136	0	0	0.00598957	1.47593	18.8813	0.165892	0.165299	0	4.07929	0	0.0712344
RECOMB	0	0.665603	0	0.53532	0.486369	7.39518	0.714205	1.16661	0.42199	0.379213	70.0033	3.53062	1.11039	0.70484	3.12203	0	0	0.303975	4.6117	34.6366	0	0.156135	14.0667	0.504841	0	3.14552	5.8293	0	0.226808	2.19468	0.895767	5.94172	4.5331	2.00775	0.66496	2.17607	8.33341	1.30037	0	0	0.00983892	0.749638	19.8312	0	0.495211	0.0141541	7.09572	0	0.0715799
RECOMB	0	0.56442	0.0581022	0.324904	0.192543	17.2562	0.527254	0.34468	0.324799	0.104048	151.27	7.83223	1.47552	0.192896	1.70893	0.0820161	0.00654246	0.18816	40.6797	28.4666	0.91599	0	21.3271	0.76545	0.0230578	3.2649	16.3995	0.0225473	0.187343	2.50845	1.01948	8.52116	6.24498	1.21973	0.658533	3.45619	4.70824	0.783299	0	0	0	1.51235	16.9254	0.348322	0.144762	0.0506158	3.55103	0.00904328	0.0323719
RECOMB	0	0.59672	0.046399	0.32715	0.220021	15.7341	0.496999	0.364441	0.29683	0.08082	138.107	7.13467	2.10573	0.252824	1.74251	0.0930952	0.00450951	0.184056	36.5632	26.3788	0.661399	0	20.0345	0.728386	0	3.11434	14.6203	0	0.180652	2.40246	0.239014	7.73703	5.92742	1.19032	0.626948	3.15706	5.09684	0.732635	0	0	0	1.36143	16.7516	0.334399	0.158532	0.0411721	3.80855	0.00913056	0.0242473
RECOMB	0	1.0899	0	0.450096	0.271982	20.3256	0.635758	0.415086	0.415749	0.207392	173.439	9.433	2.55149	0.391656	2.54446	0.151875	0.0306409	0.280836	52.352	34.8617	1.05694	0	25.8166	1.75509	0.0169587	4.71256	18.4512	0	0.313269	3.06759	0.193205	10.2136	7.86434	1.73999	0.880978	4.01874	7.73036	0.988248	0	0	0.00627842	1.73012	23.2444	0	0.323192	0.0673987	5.49961	0.00968821	0.0254818
RECOMB	0	0.33623	0	0.265285	0.509502	3.02709	0.42029	0.491758	0.310472	0.197305	31.8301	1.35399	0.451171	0.698008	1.87655	0	0	0.214108	0	18.3084	0	0.115206	5.13527	0.232736	0	1.68732	2.75603	0	0.195651	1.27657	0	4.81416	1.83059	1.65105	0.372974	1.00254	5.89403	1.21021	0	0	0	0.346704	11.4615	1.12868	0.487023	0	4.19713	0	0
RECOMB	0	0.267236	0	0.476111	0.62653	7.81919	0.995565	1.1416	0.313154	0.657531	73.9162	3.68096	1.03857	0.683302	2.86611	0.158266	0	0.314971	9.21684	30.6107	0	0.106797	10.3812	0.483263	0	2.58735	7.65521	0	0.242669	2.42745	0.349298	8.94683	4.2426	2.69307	0.679707	1.95691	8.9259	1.21959	0	0	0.0320569	0.868003	19.965	0	0.401059	0.0126795	6.5145	0	0
RECOMB	0	0.644986	0	0.312808	0.307819	9.81986	0.50552	0.548969	0.325411	0.0145877	92.3963	5.47981	0.904854	0.49996	2.78285	0.162003	0.00766035	0.228564	23.4587	31.248	0	0.0793614	9.76162	0.446654	0	2.59667	10.5417	0	0.182752	1.84764	0.918732	5.83448	3.24642	1.41282	0.626291	2.35797	7.91061	1.1514	0	0	1.60108	0.507695	19.4805	0.0184514	0.353304	0.0324796	5.42225	0	0.0256951
RECOMB	0	1.36239	0.138022	0.425686	0.327615	20.7961	0.664214	0.361401	0.40842	0.142953	193.256	10.4894	3.49889	0.407768	2.65831	0.125096	0.0447313	0.262147	67.228	44.6087	0	0	19.9023	1.8226	0.0207138	4.67009	22.6298	0.01064	0.250847	3.03381	0.139587	9.18872	5.32431	1.45882	0.950964	4.37945	9.26767	1.03635	0	0	0.101315	1.15918	25.3941	0.169288	0.290833	0.0744063	5.42678	0.03112	0.0617047
RECOMB	0	0.325786	0	0.374075	0.600086	3.60707	0.628741	0.654256	0.37928	0.34026	36.1344	1.61949	0.420025	0.832656	2.34516	0	0	0.188454	2.63893	19.4813	0	0.110845	7.2563	0.250187	0	2.09761	3.11947	0	0.219549	1.53025	0	5.72918	2.07047	2.16946	0.484306	1.32755	7.49615	1.3913	0	0	0	0.419678	15.0104	0	0.564019	0	5.39927	0	0
RECOMB	0	0.499995	0	0.778099	0.678778	5.91595	1.17295	1.31623	0.395129	1.08135	54.329	2.60766	0.794167	0.827541	2.76348	0	0	0.28843	0	33.814	0	0.0968799	8.32638	0.334041	0	2.42765	5.2306	0	0.244687	2.11837	0.661829	7.40456	3.06011	2.57325	0.669326	1.73773	9.67928	1.35274	0	0	0	0.583772	20.2863	0.609593	0.49881	0	7.03118	0	0.181996
RECOMB	0	0.264681	0	0.577205	0.587125	5.46375	1.04121	1.45734	0.256523	0.78851	49.3814	2.48229	0.725838	0.48588	4.68538	0.186799	0	0.371952	0.529257	33.0714	0	0	6.68515	0.291939	0	2.29453	5.2797	0	0.197137	2.17781	0.46413	9.51972	3.1872	3.36802	0.712973	1.71633	11.7213	1.02143	0	0	0	0.705984	25.3386	0.351114	0.325381	0.0643484	9.27928	0	0
RECOMB	0	0.10476	0	0.595432	0.581117	3.25332	0.860255	0.850772	0.311677	0.814936	31.113	1.36428	0.372898	0.581872	3.08788	0.1186	0	0.242661	0	21.1469	0	0	4.34093	0.203224	0	1.66308	2.86701	0	0.18153	1.56825	0	6.15146	2.1883	2.41862	0.555935	1.1667	9.36557	1.12732	0	0	0	0.42565	17.943	0.398818	0.406527	0	7.23772	0	0
RECOMB	0	0.605657	0	0.458497	0.606111	9.09943	0.780889	0.635219	0.393936	0.657069	85.532	3.90275	1.33315	0.866463	2.55273	0.098079	0	0.286645	9.41206	40.2241	0	0.0605996	8.46172	0.431061	0	2.77177	9.26865	0	0.28275	2.63262	0.757455	9.16214	3.60395	2.47476	0.703575	2.1645	9.51543	1.73629	0	0	0	0.803553	21.1755	0	0.569752	0	5.50863	0	0
RECOMB	0	0.712134	0.0587747	0.300275	0.226034	15.4262	0.423567	0.365757	0.316125	0.0642912	135.1	6.99605	2.09094	0.315409	1.56988	0.0856076	0.00629313	0.19352	37.7944	26.1392	0.667758	0.0622496	19.2029	1.2011	0	3.02205	14.1672	0.0236582	0.188488	2.29155	0.157133	7.38989	5.62649	1.16976	0.598407	3.0095	4.74071	0.779333	0	0	0.0123547	1.29059	15.4524	0.36864	0.227978	0.0633978	3.41042	0.00779666	0.0206935
RECOMB	0	0.389269	0.0309216	0.611849	0.490619	5.63489	1.12903	0.633114	0.316977	0.330631	50.4403	2.55713	0.765757	0.468878	3.53006	0.102691	0	0.269964	11.9655	21.8988	0	0.0352616	5.7061	0.401482	0.0225732	1.99211	5.59638	0	0.189549	2.39643	0.166325	8.08775	3.02074	2.58556	0.685708	1.7206	11.4007	0.987678	0	0	0.0416217	0.635797	22.6415	0.452947	0.31485	0.0459744	7.25981	0	0
INTACT	0	0.818829	0	0.827604	0.283798	26.2653	1.39732	0	0.493082	0.123537	233.838	12.4785	3.06355	0.375331	3.1081	0.176669	0	0.325323	56.5217	44.5946	0.648092	0.733524	31.5653	1.1644	0	4.95208	25.2687	0	0.310798	4.17421	0	12.8077	9.69098	1.70388	0.988122	5.1418	8.83208	1.32503	0	0	0	2.26341	28.4709	0	0.295052	0.111167	6.65952	0	0
INTACT	0	0.229105	0.371952	0.768007	0.381612	4.46383	1.38442	2.63693	0.257212	2.20484	37.5211	2.1204	0.463582	0.605484	5.78685	0.292662	0	0.423179	0.125559	32.0892	0	0	3.93493	0.265131	0	2.07144	4.53296	0	0.255422	2.193	0.561092	11.7365	3.3992	4.41484	0.824685	1.91553	16.6177	1.01503	0	0	0	0.7283	33.6899	0	0.412374	0	12.3596	0	0
INTACT	0	0.443428	0.212305	0.472874	0.349633	10.6594	1.06995	0	0.384848	0.0424629	91.5276	5.03746	1.32428	0.26459	6.69088	0.0230634	0.0337306	0.495043	14.0259	44.7845	0	0	8.24258	0.498703	0.115429	3.09811	12.1337	0	0.361807	3.30462	0.765383	18.8104	5.08853	6.05182	1.0731	2.85244	17.8033	1.04865	0	0	0	1.23382	43.3627	0	0.227734	0.0851192	13.2399	0	0
INTACT	0	1.76666	0.164735	0.426606	0.380085	16.3242	0.750292	0	0.401147	0.0265573	138.129	8.07102	2.07674	0.263367	3.92379	0.0885511	0	0.338938	27.2781	40.3846	0	0	19.7861	0.680153	0.0942506	3.50739	15.561	0	0.229942	2.99352	1.2723	11.3549	7.39893	2.85932	0.883116	3.55497	10.796	1.07137	0	0	0.106822	1.41944	31.5299	0	0.217825	0.0974641	7.97972	0	0.062399
INTACT	0	1.68931	0.262117	0.882153	0.415204	13.1296	1.08004	0	0.364351	1.15391	104.975	6.02153	1.55629	0.603754	4.699	0.256825	0	0.404835	20.7598	39.8106	0	0.0716235	14.716	0.787301	0	3.48668	12.7614	0	0.2487	2.95337	1.24153	12.6656	6.54092	4.30905	1.02602	2.96299	13.1753	1.31319	0	0	0.027074	1.27162	37.1965	0	0.398081	0.106052	9.99286	0	0
INTACT	0	2.11651	0.211758	0.572037	0.328051	24.2291	0.908607	0	0.497469	0.0349486	203.764	12.1057	2.96264	0.336599	4.09281	0.127594	0	0.406513	54.2157	44.8459	0.65613	0.940343	29.8172	1.16441	0.174406	4.85679	23.1488	0	0.311795	3.79526	0	14.5331	9.50945	2.86506	1.09465	5.05306	11.0016	1.19127	0	0	0	2.2097	35.3726	0	0.25575	0.120833	7.32117	0	0
INTACT	0	1.41242	0	0.616624	0.351029	10.1546	0.863278	0	0.508597	0.763275	79.3063	5.04876	1.32056	0.843161	6.47321	0.303195	0	0.511108	14.0233	38.358	0	0.100925	12.4442	0.55284	0	3.27178	9.83381	0	0.266476	2.82552	1.47696	12.8741	7.11321	4.60371	1.17127	2.4109	18.945	1.62481	0	0	0.0388021	1.27952	46.2148	0	0.571591	0.08756	12.4366	0	0
INTACT	0	1.28104	0.235612	1.4674	0.269712	21.6257	1.62451	0	0.497347	1.74467	184.691	10.1432	2.42349	0.333864	4.55638	0.0304018	0	0.380431	37.921	48.7541	0.72615	0	25.413	0.984905	0	4.53219	21.2547	0	0.279703	3.78694	1.32592	14.1592	9.08302	3.07348	1.09395	4.66291	12.4036	1.31604	0	0	0	2.05821	36.7768	0	0.254235	0.107868	8.75536	0	0
INTACT	0	1.77331	0.179261	0.734886	0.36453	15.1094	0.978942	0	0.50828	1.0092	124.368	7.07946	1.83341	0.616495	5.38801	0.275657	0	0.34406	25.1967	44.4811	0	0.0754275	16.9725	0.708881	0.0507074	3.82691	15.0043	0	0.253796	3.44817	1.53082	13.6468	7.54329	4.34701	1.15223	3.56845	14.7576	1.40129	0	0	0.0187558	1.4897	39.867	0	0.370321	0.097339	11.2515	0	0
INTACT	0	0.605913	0.242019	0.624669	0.0367587	5.76424	0.841776	0	0.244205	0.0508654	45.2189	2.83411	0.589091	0.499659	4.34732	0.197501	0	0.334991	4.93077	27.0125	0	0.0708493	6.42298	0.285707	0.030712	1.98316	6.04033	0	0.160442	1.90342	0.892009	9.83885	4.49723	3.7547	0.803377	1.51782	13.4413	0.942345	0	0	0.107763	0.766385	33.7804	0	0.332178	0.0752003	9.57056	0	0
INTACT	0	1.14548	0	0.447832	0.137742	11.8415	0.606561	0	0.356531	0.57924	104.671	6.36234	1.81225	0.407186	3.212	0.152481	0	0.243205	27.2831	34.2005	0	0.0389866	10.6122	0.47854	0	2.92673	13.8371	0	0.187766	2.04898	0.978797	6.97922	3.67656	1.67346	0.723109	2.63545	9.85166	1.05185	0	0	0.0870231	0.745315	23.6355	0	0.284	0.063746	6.63286	0	0
INTACT	0	0.0991421	0.26073	0.785035	0.0488186	3.74496	1.15963	0	0.349022	1.90261	32.5631	1.88995	0.379585	0.419132	4.46181	0.244178	0	0.350076	0.452689	24.8313	0	0.0692546	3.15242	0.143409	0	1.54105	3.67733	0	0.178672	1.89426	0.462535	9.90435	3.00732	3.66234	0.729776	1.67255	14.429	0.813889	0	0	0	0.602411	29.0199	0	0.257455	0.0557567	10.2248	0	0
INTACT	0	0.337836	0	0.627149	0.0544881	4.69931	1.20309	2.42924	0.245219	1.83944	39.7129	2.19335	0.5314	0.564532	4.9212	0.248605	0	0.405151	2.20695	29.3773	0	0	4.00409	0.202471	0	1.94101	4.93922	0	0.220224	2.065	0	11.5564	3.21182	4.21452	0.806018	1.86264	15.6711	0.978363	0	0	0	0.655213	32.026	0	0.349922	0	10.5544	0	0
INTACT	0	1.30427	0.148151	1.3553	0.00971746	14.7243	1.88663	0.128921	0.406617	0.0518329	123.887	7.11287	1.63596	0.267253	4.1234	0.0846257	0.0353533	0.270063	25.6361	37.1307	0	0	17.3443	0.659666	0	3.18556	13.9218	0.0177372	0.193182	2.89429	1.03378	9.53196	6.67174	2.09871	0.785662	3.17132	10.0646	1.00125	0	0	1.37676	0	28.9817	0	0.191413	0	8.16791	0	0
INTACT	0	1.52786	0.159617	0.612096	0.21344	21.4366	0.952601	0	0.502865	0.804154	182.525	10.4787	1.85079	0.38528	3.70926	0.107717	0	0.338307	46.8593	41.9018	0.643799	0.821492	26.5062	1.04483	0.136065	4.37899	20.8686	0	0.290733	3.49584	0	12.8043	8.73581	2.50365	1.00578	4.5535	10.2756	1.16987	0	0	0	2.04107	31.5014	0	0.320196	0.117472	7.43067	0	0
INTACT	0	0.494111	0	0.504922	0.0637272	7.10109	0.998796	0	0.20381	1.32979	60.1485	3.41036	0.867615	0.463727	4.68856	0.296001	0	0.472344	7.07383	34.5962	0	0.0647708	5.83123	0.337255	0.0544653	2.2042	7.68709	0	0.288434	2.44219	0.631779	13.6549	3.89412	4.48243	0.907213	2.20361	16.0482	0.984169	0	0	0	0.921399	34.7546	0	0.28389	0.104063	9.32363	0	0
INTACT	0	1.49461	0	0.692178	0.812351	8.89684	1.12255	0	0.381792	0.0731526	68.7273	4.50322	1.23714	0.681896	4.5943	0.195129	0	0.402443	12.6721	33.8352	0	0	11.0855	0.39714	0	2.74738	8.07554	0	0.219257	2.26832	1.29236	11.1774	6.14076	3.93708	0.958679	1.94722	14.9048	1.25091	0	0	0.238822	0.896563	37.4271	0	0.447404	0.0753897	8.8643	0	0.143189
INTACT	0	1.49777	0.180123	1.49695	0.358555	18.3846	2.24384	0	0.455968	2.31298	160.325	9.14764	2.28453	0.325456	5.07514	0.116093	0	0.387472	40.9718	41.171	0.481438	0	22.9179	1.55455	0.0351367	4.29566	17.9834	0	0.264333	3.7896	0	12.309	8.68978	2.9263	1.10231	4.08586	13.9721	1.30466	0	0	0	1.79362	37.783	0	0.323031	0.110614	10.1264	0	0.0982945
[truncated: 14 more columns]

## Sheet: MONT_fatty_BvI
Sample	08:00:00	10:00:00	11:00:00	12:00:00	13:00:00	14:00:00	14:1n-5	UNKNOWN 0	15:00:00	15:1n-5	16:00:00	16:1n-7	UNKNOWN 1	17:00:00	UNKNOWN 2	16:2n-4	17:1n-7	16:3n-4	UNKNOWN 3	18:00:00	18:1n-9 trans	18:1n-7 trans	18:1n-9	18:1n-7	18:2n-6 trans	18:2n-6	18:3n-6	18:3n-4	18:3n-3	20:00:00	18:4n-3	20:1n-11	20:1n-9	21:00:00	20:2n-6	20:3n-6	20:4n-6	22:00:00	20:3n-3	22:1n-11	20:4n-3	22:1n-9	20:5n-3	22:2n-6	1 day, 0:00:00	22:3n-3	22:4n-6	22:5n-6	24:1n-9
RECOMB	0	3.2289	0.094776	0.27402	0.56531	4.86529	0.261011	0.406116	0.451609	0.0909777	44.1128	5.37901	0.189039	0.439834	0.391213	0.462555	0	0.703648	0	13.8162	0.0886346	0.0417044	11.514	1.08618	0.0541114	2.83044	4.72235	0	0.214972	0.816657	0.360927	7.31773	0.446537	2.72278	0.513217	2.3102	8.58157	1.02393	0	0	0.109745	0.203932	6.50253	0.345004	0.484225	0	13.3817	0.0953216	0
RECOMB	0	1.748	0	0.246265	0.744555	5.30659	0.324864	0.345198	0.547754	0.109926	64.841	4.47522	0.316306	0.694325	0.37457	0.23865	0.0160312	0.299072	1.47523	18.2518	0	0.0687999	8.72393	0.779848	0.0437283	5.04809	5.86834	0	0.166511	1.36862	0.337645	9.79147	0.381505	3.45546	0.545445	2.19655	10.8243	1.32713	0	0	0.146369	0.276377	5.87075	0.0140279	0.593351	0	16.58	0.0125867	0
RECOMB	0	1.21203	0.128313	0.34668	0.534281	16.2642	0.103678	0.189769	0.926108	0.11384	168.564	12.5807	1.20426	0.62305	0.336481	0.641586	0.0460434	1.07246	12.8266	32.1561	0.975732	0.0977691	16.1924	1.86127	0	4.96688	15.6045	0.0384746	0.406286	1.22841	0.381006	6.99168	0.491098	1.01278	0.403088	3.33038	9.29865	1.50544	0	0	0.10745	0.399949	7.49125	0.497065	0.638732	0	5.38469	0.0966059	0.0746521
RECOMB	0.026422	0.6233	0.0220113	0.16925	0.183241	5.67293	0.131745	0.0315317	0.373229	0.0947174	72.5344	4.43268	0.422254	0.193172	0.23789	0.0569883	0.029054	0.0657651	7.14081	11.9432	0.0529271	0	6.54469	0.640017	0.0317253	2.19396	7.30131	0	0.18251	0.735589	0.16442	5.13482	0.195982	0.885982	0.186425	1.61494	4.43382	0.575609	0	0	0.0120311	0.295367	2.40345	0.0108996	0.209538	0.0222635	4.37714	0.0151973	0.103511
RECOMB	0	1.32474	0	0.24712	0.576196	10.5423	0.121086	0.216479	0.663379	0.1251	146.703	7.99099	0.211066	0.448936	0.420254	0.317294	0.0128796	0.435944	18.4147	24.6119	0.0661799	0.180215	13.9668	1.82141	0	5.59117	12.8816	0	0.241832	2.12836	0	6.08863	0.598669	1.13101	0.486007	3.43346	7.71474	1.39538	0	0	0.12292	0.270822	4.85541	0.891823	0.588148	0	7.12211	0.0780087	0.0363382
RECOMB	0	2.18629	0	0.242034	0.553894	4.25416	0.290628	0.382472	0.472678	0.140558	45.5639	4.02179	0.23406	0.521389	0.543177	0.168764	0.0567606	0.255103	0.843162	14.607	0.0725814	0.0639359	4.22371	0.701088	0.0557929	2.66993	5.52392	0	0.105466	0.871849	0.232186	8.59057	0.48872	3.31688	0.548872	2.78367	8.92893	1.02841	0	0	3.19124	0.0936869	6.97195	0.120877	0.439432	0	15.7753	0	0.0316331
RECOMB	0.00889058	1.89849	0	0.19297	0.256459	4.04973	1.03212	0.190298	0.301711	2.72622	47.0989	2.93107	0.302547	0.432848	0.170746	0.189476	5.05539	0.12366	1.67703	16.6735	0.208198	0.0842572	5.71121	4.93034	0.0244688	1.5479	5.13846	0	0.150679	0.912451	0.267857	5.468	4.00246	1.81549	0.350293	2.06899	5.92904	0.761691	0	0	0.0322739	0.171338	3.79748	1.84363	0.318355	0.00745836	11.2928	0.0223437	0.0149689
RECOMB	0	3.61316	0	0.294622	0.46357	3.52751	0.29763	0.328244	0.677244	0.0324433	37.9493	3.38026	0.0954307	0.708612	0.324688	0.182535	0	0.395053	0.0343779	14.5189	0.0797225	0.0631414	12.3867	0.436826	0	2.54102	4.81159	0	0.196965	0.988835	0.395687	6.03952	0.41453	2.75544	0.449931	2.15794	8.39361	1.15238	0	0	0.118772	0.165847	5.8455	0.82087	0.501379	0	17.5075	0.098318	0.132527
RECOMB	0	1.16485	0	0.189882	0.524815	6.04013	0.304293	0.142035	0.511231	0.110386	37.7332	4.94902	0.141372	0.444189	0.544021	0.438279	0.0183453	0.542961	0	12.3912	0.111888	0.031708	7.21301	0.848021	0	4.59372	3.41063	0	0.144857	1.44042	0.274544	6.73228	0.386073	2.46712	0.38503	1.53703	9.17695	1.03648	0	0	0.0788738	0.171383	5.73814	0.806476	0.51977	0.0275855	13.8592	0.064461	0
RECOMB	0	0.760036	0	0.25298	0.345383	13.151	0.253844	0.132483	0.667435	0.0514912	102.109	10.4194	0.549618	0.624457	0.306113	0.651066	0.024713	1.14001	8.23523	19.9052	0.0291669	0	10.9201	1.58855	0.0215295	2.55534	9.56221	0	0.329432	1.00063	0.150557	5.26389	0.416259	1.33452	0.39251	2.80543	7.85201	1.12532	0	0	0.119062	0.237984	6.96705	0	0.537147	0	8.56337	0.0922778	0.0330436
RECOMB	0	1.53738	0	0.201292	1.03715	6.18318	0.563461	0.147277	0.727878	0.248169	61.1602	6.4574	0.313849	0.532318	0.725606	0.322079	0.114323	0.452416	1.63197	17.8886	0.139951	0.1153	8.65503	1.83238	0.161169	8.56675	4.33961	0	0.477142	4.42735	0.286159	3.91023	0.347306	1.23113	0.436062	1.81498	7.8716	1.69694	0	0	0.0649299	0.279851	3.47745	0.0284873	0.97605	0	10.9119	0.132933	0.0783013
INTACT	0	3.00471	0	0.341972	0.508383	12.5826	0.253438	0	0.827872	0.615602	155.743	9.5165	1.12719	0.667293	0.66463	0.317156	0	0.79516	6.68449	37.3544	0	0.0963941	12.0303	2.87659	0	5.63105	16.6362	0	0.207288	1.17743	0.391792	11.8404	0.638338	3.17773	0.797928	6.12107	25.6459	1.91122	0	0	0.0601276	0.531685	11.48	0	0.548686	0.449465	26.8635	0.092461	0
INTACT	0	3.12327	0	0.210044	0.588771	4.47561	0.266306	0	0.611406	0.337169	42.4274	5.19335	0.17103	0.552631	0.552359	0.268027	0	0.657198	0.0533479	16.9026	0	0.220663	4.23715	0.790032	0.0648931	2.31078	7.29811	0	0.27775	1.01934	0.48858	10.0451	0.457608	4.83912	0.745231	5.84124	22.3067	1.22008	0	0	0	0.403469	13.2133	0.22603	0.61171	0	37.3888	0.132608	0
INTACT	0	2.59542	0	0.196242	0.441314	3.58434	0.246341	0	0.566103	0.414915	32.128	3.77315	0.120969	0.622771	0.657561	0.342763	0	0.398819	1.64398	13.0237	0.0903983	0.160565	3.4938	0.460837	0.0638151	1.44937	6.76798	0	0.247546	0.869643	0.0838841	11.2444	0.418039	5.08622	0.611048	4.5543	18.3649	1.13516	0	0	0	0.361216	12.0338	0	3.14573	0	28.9467	0	0
INTACT	0	1.64593	0	0.48806	0.428283	17.7871	0.281817	0	0.967338	0.512206	180.28	12.392	1.2856	0.702606	0.450436	0.531318	0.0628923	0.864307	7.83301	44.8322	2.19051	0	15.0821	3.13503	0.0814597	6.42933	18.0733	0	0.310553	1.70203	0.448373	7.90512	0.603741	1.54683	0.582567	5.48405	22.0387	2.13904	0	0	0	0.451379	9.44724	0	0.621555	0.126941	15.953	0.144934	0
INTACT	0	2.64539	0.196168	0.393742	0.235219	17.3558	0.274758	0	0.803589	0.13883	225.49	12.0885	1.74686	0.460246	0.345805	0.110273	0.305891	0.303532	35.0394	32.8931	0	0	18.6944	2.13116	0.0342287	4.10403	24.5557	0	0.183728	1.40487	0	10.8965	0.608053	2.30194	0.681721	7.58602	21.6161	1.47332	0	0	0	0.531052	10.5666	0.142878	0.621126	0	23.9873	0.0890191	0
INTACT	0	1.7473	0	0.248093	0.408015	6.74449	0.214126	0.226447	0.616223	0.436269	72.2672	5.29181	0.431363	0.494295	0.584961	0.258332	0	0.473834	2.7021	23.5593	0.0625798	0	6.63024	0	0.0379601	6.55647	8.96722	0	0.192185	2.54295	0.389598	9.50766	0.466381	3.35664	0.744307	5.02503	18.5901	1.52935	0	0	0	0.427664	9.44241	0	1.43612	0	27.4826	0.025945	0
INTACT	0	1.09279	0	0.117201	0.29733	3.00969	0.104794	0	0.285958	0.0617755	33.3285	2.80389	0.199107	0.456257	0.195394	0.11198	0	0.249621	0	10.4412	0	0	2.80212	0.54225	0	2.05227	3.4791	0	0.166711	0.47282	0	3.75393	0.218951	1.38914	0.262633	1.91204	6.61047	0.852076	0	0	0	0.140305	3.63998	0	0.410292	0	9.36348	0	0
INTACT	0	3.65886	0	0.289269	0.415168	5.87421	0.256298	0	0.684642	0.625086	50.7268	5.65031	0.216188	0.84336	0.568695	0.432621	0	1.04822	3.54959	15.4968	0	0.147133	5.46547	1.1819	0.0589639	3.53483	8.84125	0	0.348205	1.04024	0.0944622	13.2679	0.502566	5.14515	0.79683	5.13611	21.0707	1.33647	0	0	0	0.491712	14.3501	0	3.34383	0	32.0557	0.0895992	0
INTACT	0	2.45352	0	0.412836	0.245351	19.4471	0.260022	0	0.997532	0.370888	272.468	13.4999	2.02424	0.51902	0.327497	0.129764	0	0.374388	31.0661	44.4071	0	0	19.9457	1.18318	0	5.83085	29.0647	0	0.204516	1.73369	0.619703	12.3793	0.576488	2.12886	0.671788	7.30183	18.4566	1.71965	0	0	0	0.583529	9.92664	0	0.505938	0.234761	18.5988	0	0.132819
INTACT	0	1.30872	0	0.424511	0.29358	23.1018	0.326961	0	1.4511	0.349292	301.193	20.878	2.02871	0.477424	0.356978	0.172564	0.0444558	0.429036	28.6208	56.5134	2.39317	0	21.6709	1.93353	0.267105	9.27784	34.402	0.0436413	0.255594	9.47062	0.391223	13.8531	0.568291	1.61161	0.599095	6.8668	17.5416	2.99819	0	0	0	0.734509	8.61206	0.0351892	0.974491	0.479312	14.633	0.075701	0
INTACT	0	2.23453	0	0.25592	0.606451	5.44641	0.271204	0	0.601404	0.424866	42.4344	5.84478	0.152757	1.00022	0.642977	0.476149	0	1.24243	1.75674	14.7098	0	0.138218	4.67252	1.43446	0.0676071	2.3385	7.23855	0	0.244314	1.01555	0	13.0233	0.50946	5.41054	0.718098	4.98607	18.1717	1.44927	0	0	0	0.545986	14.8037	0	3.01106	0	30.2335	0.125309	0
INTACT	0	13.2379	0	0.671128	0.954598	10.9504	0.641565	0	0.966972	0.451607	84.1761	7.80441	0.279455	0.678704	0.769011	1.72393	0	0.995887	10.9315	27.8644	0	0	7.5851	1.50758	0	16.4911	11.0242	0	0.357428	7.60845	0	24.0505	0.652055	9.5846	0.788728	4.2031	29.6754	2.51523	0	0	0	0.465687	13.4718	0	7.81894	0	35.8362	0	0
INTACT	0	1.506	0	0.309817	0.440356	5.88075	0.282597	0	0.604145	0.523855	54.0036	4.92671	0.228509	0.900761	0.512328	0.488454	0	0.36057	0	17.9134	0.0962962	0.12201	6.85231	0.713485	0.0440645	3.95889	9.49235	0	0.256969	0.949835	0.3554	13.4902	0.44116	5.94235	0.70582	4.84153	17.9777	1.59069	0	0	0	0.555387	13.2125	0	0.556847	1.46124	27.3147	0	0
INTACT	0	1.81743	0	0.437033	0.506113	12.0666	0.424235	0	1.36664	0.645663	142.74	8.76133	0.957063	1.77453	0.570658	0.579805	0	0.764961	13.659	24.5473	0.414495	0	13.1342	2.06469	0	7.13346	13.7589	0	0.467013	1.42939	0	6.7395	0.533468	1.70225	0.475542	4.35839	16.2781	2.41588	0	0	0	0.456785	7.40655	0	1.26186	0.336685	12.5491	0	0
INTACT	0	3.52647	0	0.255728	0.497162	14.3751	0.395881	0	0.835502	0.787811	75.0476	11.766	0.323373	0.571786	0.729409	1.29024	0.0531268	1.9329	0	25.7893	0.0494696	0.120882	7.72612	2.16447	0	11.8928	6.58654	0.0427212	0.269358	4.64761	0.44271	9.10579	0.573851	3.14553	0.603076	3.07466	20.0954	1.99261	0	0	0	0.40625	13.3469	0	1.0229	0	25.9178	0.216053	0
INTACT	0	2.1722	0.147039	0.253288	0.247472	5.70613	0.140667	0	0.453193	0.679842	61.8895	4.51165	0.378674	0.463463	0.408784	0.333115	1.18801	0.253913	3.04124	20.1743	0.300183	0	5.89458	1.70181	0.0618752	3.22136	8.94782	0	0.186277	0.970492	0.00987789	0.0177025	0.0521467	4.1785	0.663809	4.41842	15.5817	1.25779	0	0	0	0.468284	9.77847	0.402481	0.793384	0.387634	25.8598	0.0346074	0
INTACT	0	2.05372	0	0.270879	0.267753	12.0672	0.283604	0	0.717799	0.105216	105.171	9.08067	0.671681	0.333829	0.396079	0.396658	0.0496385	0.731094	6.95187	25.4445	0.0146498	0.351254	9.13658	1.27047	0	5.10033	11.498	0	0.146429	1.07044	0.301024	6.16912	0.409883	1.65243	0.525435	4.96	17.8289	1.16919	0	0	0.0001	0.357858	8.73053	0	0.446577	0.59545	20.5742	0.0804936	0
[truncated: 16 more columns]

## Sheet: POC_fatty_BvI
Sample	08:00:00	10:00:00	11:00:00	12:00:00	13:00:00	14:00:00	14:1n-5	UNKNOWN 0	15:00:00	15:1n-5	16:00:00	16:1n-7	UNKNOWN 1	17:00:00	UNKNOWN 2	16:2n-4	17:1n-7	16:3n-4	UNKNOWN 3	18:00:00	18:1n-9 trans	18:1n-7 trans	18:1n-9	18:1n-7	18:2n-6 trans	18:2n-6	18:3n-6	18:3n-4	18:3n-3	20:00:00	18:4n-3	20:1n-11	20:1n-9	21:00:00	20:2n-6	20:3n-6	20:4n-6	22:00:00	20:3n-3	22:1n-11	20:4n-3	22:1n-9	20:5n-3	22:2n-6	1 day, 0:00:00	22:3n-3	22:4n-6	22:5n-6	24:1n-9
RECOMB	0.096297	0.0417243	0	0.158063	0.153687	7.98164	0.231912	1.11355	0.190749	0	84.6236	4.06539	1.16699	0.627368	3.30287	0.14225	0	0.0733901	10.8816	33.6758	0.0659801	0	19.6494	1.89698	0	3.09166	3.26032	0	0.845706	5.11459	0	3.29976	12.3126	0.574507	1.4182	6.1701	3.40822	1.46893	0	0	0.26354	2.59445	3.32399	0.0659517	0.53259	0.0702064	4.72622	0.0487659	0.0297775
RECOMB	0.187089	0	0	0.400679	0.383987	19.2837	0.552846	2.28944	0.398442	0.100998	148.876	9.34404	2.01075	1.29233	6.1488	0.231951	0	0.289811	3.10022	73.032	0	0.180792	29.0822	3.69846	0	5.95304	6.099	0	2.33612	7.76058	0.277469	9.1925	14.7138	1.59199	2.45025	10.0766	7.06884	2.98252	0	0	0.355273	3.90901	10.0875	0.109263	1.03619	0	9.49781	0	0.0994881
RECOMB	0.114466	0	0.10277	0.27237	0.244437	16.6667	0.422696	0.752277	0.236044	0.0217378	178.769	8.80896	2.53542	0.991639	4.04238	0.105182	0	0.218369	21.7145	67.8983	0.112526	0	39.814	3.54944	0	5.08436	7.34761	0	1.71607	9.8949	0.112013	6.46777	26.7313	0.796573	2.41956	14.0757	4.98353	2.37611	0	0	0.241766	6.20232	7.12755	0.528059	0.7447	0.1442	6.23363	0	0.193091
RECOMB	0.0716301	0.110931	0	0.237054	0.383069	7.19228	0.302207	1.70364	0.216875	0.0614285	66.1651	4.20802	0.68995	0.838775	10.2591	0.16826	0	0.254378	0	42.9796	0.0544723	0	12.4033	1.78191	0	3.63053	2.65918	0	0.719106	5.70495	0.19677	5.33602	5.83872	1.37635	1.49257	3.89862	11.0825	2.17172	0	0	0.369865	1.07227	9.18247	0.0119405	0.928825	0	12.3295	0	0.0501748
RECOMB	0	0.193234	0	0.151662	0.120055	6.16725	0.178926	1.09505	0.225007	0	69.1889	3.70436	0.192051	0.687945	3.19875	0.121942	0	0.117493	7.427	30.2176	0	0	14.2732	1.76623	0	2.45758	2.58448	0	0.668644	4.37704	0	2.4971	9.34226	0.485367	1.16105	4.64495	4.2007	1.46383	0	0	0.234592	1.80711	3.54114	0.902142	0.552003	0	4.81199	0	0.0341647
RECOMB	0.19141	0.0156685	0	0.0983105	0.161711	14.1277	0.347789	0.81752	0.257308	0.0473385	131.761	7.50928	1.42025	0.884254	6.33161	0.0758545	0.0113319	0.154686	9.58159	56.7588	0.0326593	0	25.147	2.05507	0	4.23054	4.80904	0	1.38556	7.19162	0.117704	5.77155	14.8448	0.900998	2.0866	8.51719	6.56426	1.96143	0	0	0.536716	3.04607	7.84841	0.0295483	0.648824	0.0754424	8.21306	0.447786	0.0666531
RECOMB	0	0	0	0.123299	0.224372	8.25015	0.2266	1.38935	0.236709	0.0465154	71.2228	4.56507	0.860618	0.683268	3.99777	0.151456	0	0.177154	5.7785	34.0656	0	0	12.4717	2.00083	0	3.0725	3.28493	0	0.859906	4.93005	0	3.28532	7.88144	0.650476	1.3825	5.37895	4.61802	1.7753	0	0	0.230548	1.84472	4.38902	1.89471	0.691194	0	5.98111	0	0.0346328
RECOMB	0.0577622	0.00986446	0	0.19172	0.210321	10.9608	0.330808	1.23947	0.211746	0.0698423	106.295	5.74357	1.51478	0.907238	4.96985	0.0102054	0.0143479	0.238468	14.4039	44.113	0.0472006	0	24.2484	2.72653	0	3.65562	3.91699	0	1.15042	7.37139	0.0155082	4.89436	16.0338	0.891822	2.07365	8.45351	4.47333	1.92907	0	0	0.397721	3.65783	5.75166	1.01921	0.639413	0.0222885	6.44672	0	0.0387652
RECOMB	0.0601091	0.0388459	0	0.226162	0.299564	12.9631	0.33809	1.10305	0.184758	0.0804544	116.717	7.34057	1.66062	0.662945	5.77646	0.0633074	0	0.28819	13.4719	56.4687	0	0	19.6515	3.2859	0.0204502	5.23016	6.09065	0	0.909722	8.86009	0.0416961	5.86183	12.6271	1.11285	2.48235	10.5412	5.59104	2.22038	0	0	0.194254	3.30018	7.53886	0.0749684	0.864035	0.113675	7.62826	0	0.122738
RECOMB	0.0774437	0.080687	0	0.179719	0.153648	11.4655	0.292209	0.735641	0.155683	0.0783016	115.659	6.36557	1.60557	0.638885	3.38947	0.128205	0.109495	0.224224	15.8025	44.0615	0.0838057	0	22.9255	1.76216	0	3.41988	3.7181	0.0514702	1.10052	6.09191	0.107267	4.1896	12.4889	0.66048	1.62696	7.42414	2.77196	1.48992	0	0	0.165534	3.01545	5.7594	0.285453	0.471838	0.113561	4.18554	0	0.0589467
RECOMB	0	0	0	0.190152	0.240263	12.5811	0.300547	1.17371	0.156698	0.0324356	131.314	7.36575	1.92622	0.627623	6.50768	0.175336	0	0.220119	15.6273	64.7312	0.385932	0	20.7035	0.843706	0	5.59103	6.48463	0.0436414	0.944445	9.69606	0.0202262	5.06176	12.8192	0.888287	2.79021	11.8326	7.17484	2.04203	0	0	3.03748	0.527633	7.33181	0.0756316	0.698323	0.0287664	8.05784	0	0.0232179
RECOMB	0.0624909	0	0	0.206022	0.123057	16.0287	0.278465	0.797628	0.150397	0	12.5038	8.74036	2.03507	0.425234	2.01054	0.137749	0	0.218611	22.5698	56.3828	0.449662	0.0624166	31.1797	3.25444	0	4.06895	4.82853	0.0720918	1.30628	8.86675	0.227554	4.69697	20.1968	0.488495	2.30342	10.8482	1.85998	1.41856	0	0	0.130101	4.61649	5.34198	1.68157	0.359729	0	3.00362	0	0.0415485
RECOMB	0	0	0	0.100388	0.271841	4.41091	0.183235	2.02667	0.211453	0.0571534	58.4606	3.143	0.511092	0.836071	9.35413	0.278997	0	0.198175	0	38.6166	0.0553757	0	13.4236	1.70977	0	3.20618	1.88834	0	0.505115	6.27425	0.255084	2.88461	6.21944	1.03345	1.89244	4.35496	8.97171	2.24226	0	0	0.269865	1.05657	5.26087	0.0126851	0.845899	0	11.2983	0	0.0436295
RECOMB	0	0.230602	0	0.227298	0.48638	8.47573	0.454328	2.37231	0.515846	0.0114282	75.3776	5.37507	0.631281	0.946537	13.4804	0.0538884	0.016673	0.450147	8.69934	42.5045	0.164242	0	13.4155	3.18501	0.0286586	3.89418	2.74805	0.014303	0.921111	6.9566	0.00740388	7.02542	7.39896	1.81854	1.89321	4.38306	13.1028	2.62589	0	0	0.427211	1.52921	12.6252	0.0490222	1.17221	0.124682	16.5787	0	0.137382
RECOMB	0	0	0	0.274342	0.210577	12.5361	0.324911	1.11222	0.279318	0	122.791	6.67185	1.51096	0.952016	3.98717	0.0988573	0	0.12336	0	59.2344	0	0.114641	25.6605	2.66987	0	3.95652	3.9665	0	1.11536	6.34015	0	4.27754	13.5427	0.735862	1.86378	7.30556	4.7622	2.09868	0	0	0.361562	2.873	5.32749	0.0429902	0.803444	0	5.78955	0	0.0595685
RECOMB	0	0	0	0.213214	0.495122	5.6876	0.335104	0.607711	0.236373	0.0557617	51.1922	4.06021	0.339519	0.611237	3.76834	0.083326	0	0.135632	0.183964	20.0207	0.0331628	0.114934	12.1237	1.11654	0	2.83793	0.905565	0	0.803189	1.9665	0.791768	4.52768	2.04455	1.6915	1.27775	0.630181	5.64588	1.45085	0	0	0.370435	0.413361	9.26918	0.0515834	0.684496	0.0311271	7.34682	0	0.421681
RECOMB	0	0	0	0.322023	0.573144	6.98156	0.388896	3.61624	0.244178	0	63.1499	4.32493	0.419033	0.982623	11.776	0.328529	0	0.445738	0	38.8132	0	0	15.6138	2.25106	0	3.81044	1.3945	0	1.34742	6.56222	0	5.27078	6.17733	1.68062	1.67194	1.70661	6.9867	2.42812	0	0	0.54947	0.583838	9.22195	0	0.95333	0	12.121	0	0.106489
INTACT	0	0	0	0.118572	0.125417	8.66607	0.186697	0.942632	0.0777131	0.0439284	79.1608	4.89635	1.05457	0.428124	3.30652	0.105695	0	0.201676	6.31599	33.8982	0.0451585	0	15.6452	0	0	2.40401	3.00903	0.0428098	1.02681	4.41775	0.178481	4.25332	10.3816	0.648331	1.4227	5.8334	6.92969	1.17245	0	0	2.64809	0	8.71193	0.0426054	0.317923	0	3.86845	0	0.06218
INTACT	0	0	0	0.0688172	0.273787	4.69792	0.210822	0	0.0572571	0.0719775	45.5073	2.84697	0.612923	0.512873	6.18055	0.125724	0.0307912	0.193663	5.91423	24.4772	0	0.0603001	7.28314	2.00322	0	2.17756	2.19839	0	0.607475	3.98032	0	4.86992	4.79055	1.06277	1.30759	3.93835	11.7097	1.35886	0	0	0.257758	1.14222	9.73594	0.0483121	0.580757	0.0646136	10.3816	0.035987	0.07294
INTACT	0	0	0	0.311891	0.510535	13.7507	0.408459	0	0.343018	0.731265	133.866	8.90177	1.59302	1.48607	12.2749	0.401495	0	0.549746	18.0462	74.3482	0	0	20.4712	3.93745	0	6.68277	8.21967	0	1.78341	11.5023	0	12.5358	14.2189	2.80033	3.55345	13.2172	37.1807	3.75527	0	0	0	4.44517	30.9865	0.137852	1.47173	0	19.9615	0	0.180812
INTACT	0	0	0	0.115807	0.157671	7.01486	0.307678	0	0.0810263	0.0501396	66.0472	4.97367	0.525855	0.421858	3.62251	0.11227	0.0244632	0.152543	6.80256	14.6913	0.0502648	0.0450615	15.867	1.98464	0	2.12627	2.07453	0.0641438	0.945196	2.3264	0	3.99599	7.46366	0.6711	1.72571	5.10193	6.7945	0.87351	0	0	0.00878335	2.06901	6.33694	0.0623251	0.282291	0	5.50886	0	0.130525
INTACT	0	0	0	0.132416	0.174955	11.9665	0.236292	1.48421	0.095506	0	126.765	5.71945	1.87784	0.396248	2.56026	0	0	0.133133	12.5002	52.1883	0.059966	0	26.2921	2.68414	0	3.10647	4.667	0	1.05342	7.42967	0	4.36768	19.2878	0.478669	1.9496	9.75718	6.78732	1.57476	0	0	0.204865	4.24949	7.30323	0.0809473	0.382943	0.137668	4.86152	0	0.0777421
INTACT	0	0.113392	0	0.0819529	0.190783	7.19878	0.195505	0.885516	0.0767225	0	70.6113	3.15087	0.91371	0.441793	3.79783	0.100751	0	0.113838	1.15043	37.1778	0	0	13.5193	0	0	2.08314	2.80257	0	0.801871	4.702	0	4.07624	10.7725	0.530255	1.34116	6.02211	7.02477	1.09557	0	0	2.8013	0	7.15175	3.86466	0.355937	0	5.64125	0	0.116287
INTACT	0	0.156764	0	0.157553	0.184461	8.41281	0.307723	1.42904	0.12354	0	77.7994	5.21387	0.760794	0.602427	3.04745	0	0	0.154668	4.49083	22.2577	0.0906623	0	16.7538	1.87336	0	2.64477	2.5833	0	1.1805	2.72073	0	4.178	7.82093	0.684563	1.7847	5.45673	6.55516	1.29302	0	0	0.048269	2.08327	6.07776	0.0846277	0.425052	0	5.35741	0	0.033993
INTACT	0	0.164138	0	0.152555	0.197442	9.89808	0.0235592	1.41941	0.114045	0.0645319	96.9709	5.14433	1.17857	0.630792	4.15739	0.165946	0	0.176607	10.3491	37.0082	0.0494571	0	18.7101	2.2955	0	3.00957	3.9584	0	1.15141	4.85523	0	4.78668	12.3535	0.734338	1.65293	7.10334	10.2493	1.63247	0	0	0.106252	2.96269	9.55467	0.104868	0.489377	0	5.94281	0	0.0623847
INTACT	0	0.189389	0	0.101915	0.155895	6.39106	0.17523	1.8772	0.093537	0	70.8824	3.0588	0.842929	0.504531	5.21222	0	0	0.0724241	6.0216	33.799	0	0.0859316	13.5798	1.78606	0	2.05571	2.56054	0	0.961734	4.8224	0	3.18084	11.0027	0.569778	1.36118	4.83764	10.8931	1.3258	0	0	0.567492	1.84318	7.45242	0.0591383	0.387929	0	9.35761	0	0
INTACT	0	0.0999014	0	0.111429	0.229569	7.97778	0.214509	1.22986	0.0936227	0.0656854	82.2138	4.39247	1.17377	0.53455	5.37641	0.128794	0	0.180569	12.2263	40.5693	0	0	11.4513	1.85578	0	3.51146	4.6508	0	0.754939	6.28636	0.188907	4.90555	8.00334	0.865982	1.84981	8.12776	11.8003	1.70388	0	0	0.0490907	2.49425	9.71742	0.0399759	0.546613	0	7.70426	0	0.0479595
INTACT	0	0	0	0.118879	0.160398	9.96828	0.267601	0	0.117672	0	100.932	5.2298	1.29132	0.603148	2.95161	0	0	0.130243	14.53	34.6574	0.0486264	0	21.7525	2.22783	0	3.09913	4.36967	0	1.25907	5.51267	0	4.35648	14.8588	0.54379	1.70795	8.00693	5.76231	1.45787	0	0	0.58007	3.1029	5.74058	0.0668468	0.445566	0.0872622	5.21695	0	0.0765963
INTACT	0	0.207242	0	0.171336	0.215494	5.91589	0.179397	1.77345	0.0842318	0	68.1333	2.84845	0.683114	0.398037	4.32279	0	0	0.10211	5.37472	29.4617	0.0510229	0	13.4362	1.62678	0	2.09114	2.57852	0	0.763416	4.33467	0	2.6926	10.6824	0.518893	1.33015	4.94312	9.61854	1.33453	0	0	0.546681	1.7939	6.16	0.0586663	0.409255	0.0671321	7.86281	0	0.059228
INTACT	0	0.109042	0	0.130643	0.162154	8.9731	0.0207258	0.857606	0.110663	0	81.4881	4.55223	0.993319	0.474384	2.34634	0.0744687	0	0.138166	4.97008	34.2865	0.019702	0	14.9061	1.78796	0	2.23314	2.90478	0	0.858936	4.08685	0.18569	3.70181	9.17669	0.554798	1.30432	5.7981	4.73722	1.24746	0	0	0.0656054	2.48038	6.16492	0.0652171	0.380787	0	3.79304	0	0.0417827
INTACT	0	0	0	0.385211	0.232008	26.4079	0.39785	0	0.359078	0.315642	279.144	14.6931	3.42125	1.27121	5.70959	0.342327	0	0.374768	34.3578	106.38	0.130614	0	62.4303	5.8746	0	7.21585	11.0746	0.13726	2.81487	15.2555	0.43971	12.2192	43.4349	1.40921	4.0056	22.4116	12.9573	3.3068	0	0	1.77772	8.51322	17.6777	0.151555	0.87733	0.358198	9.91739	0	0.360239
INTACT	0	0	0	0.0976931	0.186046	5.43846	0.195867	1.38063	0.0911521	0.0505146	57.4998	3.18918	0.645345	0.589673	3.89646	0.147557	0	0.139889	0	25.8698	0	0.0315377	10.1055	1.42615	0	2.11168	1.95282	0	0.969581	2.34082	0	3.44467	5.10311	0.547198	1.20554	3.35277	9.35029	1.26261	0	0	0.0542719	1.32096	7.26662	0.0398528	0.370545	0	6.47267	0	0.0684914
INTACT	0	0	0	0.119215	0.336049	5.90221	0.193435	2.0905	0.113564	0.109163	55.9592	3.1665	0.553301	0.435042	7.06512	0.123703	0	0.158588	9.07277	28.8608	0	0	8.1906	2.29731	0	2.45647	2.88618	0	0.57566	4.85644	0	4.65012	6.70307	0.995936	1.54083	5.06439	15.2382	1.54422	0	0	0.41958	1.48085	11.2625	0.0550319	0.651158	0.0928621	11.6985	0	0.0709979
INTACT	0	0	0	0.0575637	0.150397	0	2.83657	0.0735406	0.164003	0.854633	27.1147	1.5371	0.288934	0.160503	3.27048	0.0628362	0	0	6.72938	11.6141	0	0.289439	4.04262	0.881727	0	1.19233	1.40932	0	0.303533	2.38188	0	2.39155	3.26172	0.423343	0.764253	2.57499	7.53639	0.76959	0	0.0406069	0	0.0184842	5.4572	0	0.374168	0.0450326	5.76731	0.0245437	0.0434318
INTACT	0	0.165629	0	0.11945	0.207801	4.5341	0.246468	1.31168	0.140543	0	46.0828	3.18604	0.43226	0.646868	4.21293	0.148752	0	0.143713	0	16.8488	0	0.0740096	9.29603	1.29689	0	2.02568	1.37242	0	1.12871	1.59951	0	3.18501	3.70277	0.600799	1.17435	2.95868	8.96777	1.2688	0	0	0.0379021	1.02244	6.64824	0.513606	0.467032	0.0649049	5.67274	0	0
INTACT	0	0.11452	0	0.120354	0.328065	6.2061	0.268881	2.12083	0.0656049	0.0958232	51.9981	3.42516	0.578191	0.410517	7.10186	0.131954	0	0.265392	1.6307	32.8088	0	0	6.87392	1.57735	0	2.40627	3.0204	0	0.620888	4.45547	0.190743	7.02922	5.31633	1.50053	1.39841	4.57372	15.9635	1.64457	0	0	0.0780433	1.69058	14.0269	0.730507	0.649697	0	10.429	0	0.0787598
INTACT	0	0	0	0.132022	0.203882	6.30908	0.215361	1.48754	0.125889	0	54.3168	3.33404	0.631319	0.63129	4.31812	0.127384	0	0.212557	0	28.6097	0	0.0760844	8.69135	1.54092	0	2.14362	1.87983	0	0.765075	3.38698	0.234516	3.75997	5.84352	0.757757	1.21877	3.43128	6.77626	1.46292	0	0	0.376222	1.1884	6.57651	0.0519824	0.537597	0	6.93615	0	0.120273
INTACT	0	0.118955	0	0.136104	0.193354	7.24286	0.204397	1.07628	0.0902503	0	59.6082	3.61276	0.788797	0.533372	2.8843	0.0797364	0	0.162611	6.19328	21.8694	0.0700509	0	10.2197	1.53287	0	2.24873	2.61939	0	1.03218	2.87911	0	4.51397	6.17033	0.768309	1.04142	4.32114	7.07426	1.13864	0	0	0.0612022	1.77125	7.71103	0.0392769	0.363377	0.0850925	4.12219	0	0.0531079
INTACT	0	0	0	0.195542	0.189111	12.537	0.278067	1.20018	0.168012	0	116.939	6.1404	1.48698	0.611937	3.2216	0	0	0.196661	4.25681	52.3682	0	0	21.5403	2.40139	0	3.30629	4.55849	0	0.992895	5.68866	0	5.51163	13.8866	0.791883	1.76311	8.26469	8.06189	1.76599	0	0	0.095809	3.56052	8.65227	0.0508028	0.562988	0	5.00976	0	0
[truncated: 16 more columns]

## Sheet: POR_fatty_actual
Sample	08:00:00	10:00:00	11:00:00	12:00:00	13:00:00	14:00:00	14:1n-5	UNKNOWN 0	15:00:00	15:1n-5	16:00:00	16:1n-7	UNKNOWN 1	17:00:00	UNKNOWN 2	16:2n-4	17:1n-7	16:3n-4	UNKNOWN 3	18:00:00	18:1n-9 trans	18:1n-7 trans	18:1n-9	18:1n-7	18:2n-6 trans	18:2n-6	18:3n-6	18:3n-4	18:3n-3	20:00:00	18:4n-3	20:1n-11	20:1n-9	21:00:00	20:2n-6	20:3n-6	20:4n-6	22:00:00	20:3n-3	22:1n-11	20:4n-3	22:1n-9	20:5n-3	22:2n-6	1 day, 0:00:00	22:3n-3	22:4n-6	22:5n-6	24:1n-9
TISSUE	0	0	0	0.142458	0.47736	1.97529	0.205322	1.16188	0.333211	0	30.8683	0.540497	0.274361	0.800439	3.25896	0	0	0	0	15.2297	0	0	11.8208	0.329019	0	2.0903	1.85713	0	0.210813	0.862622	1.22685	3.04189	0.986156	2.39958	1.4937	0.413197	8.33364	1.60327	0	0	0.235122	0.141923	8.86533	0.0991291	0.835247	0	7.68331	0.0734345	0.0659127
TISSUE	0	0	0	0.116327	0.554622	2.31765	0.228792	1.2319	0.238402	0.0866839	32.5976	0.710826	0.441937	0.525335	4.25823	0	0	0	0	18.7301	0	0	16.0697	0.356845	0	2.63463	2.41825	0	0.18792	0.747741	1.84994	4.24113	1.10419	3.47167	1.79509	0.522969	10.5529	1.13433	0	0	0.268103	0.185779	11.424	0.902511	0.610362	0	9.39646	0.055805	0.0838969
TISSUE	0	0	0	0.205081	0.536036	1.96954	0	0.223421	0.48436	0	29.4243	0.626189	0.242582	1.11326	2.81362	0	0	0	0	13.764	0	0	12.7837	0.438242	0	2.61996	1.78756	0	0.363039	0.957352	1.01929	2.92183	1.05396	2.38324	1.13534	0.639608	6.20836	2.07711	0	0	0.403738	0	6.99357	1.27732	1.07562	0	5.92454	0	0
TISSUE	0.0848833	0	0	0.11183	0.840457	2.82229	0.305922	1.62518	0.214589	0.14855	27.513	0.970819	0	0.787853	5.54422	0	0	0	0	12.0493	0	0.230792	11.2072	0.404624	0.0756639	2.47763	4.30252	0	0.211934	0.76146	0.411496	7.57503	0.867653	5.98385	1.62385	0.223411	14.1924	1.0816	0	0	0.163587	0.124798	11.8845	0	0.596054	0	11.2114	0.0634717	0
TISSUE	0.345645	0	0	0.430395	1.26862	3.43951	0	0.563019	1.16476	0	39.2599	1.40348	0	2.74583	3.13732	0	0	0	0	16.4837	0	0	11.9776	0.629665	0	3.44657	3.56397	0	0.489344	1.31687	0	6.32675	0.914802	5.38979	0.984641	0	7.70038	3.74721	0	0	0	0	7.52277	0	2.07528	0	7.23116	0	0
TISSUE	0.128378	0	0	0.128891	0.86877	2.94911	0.318888	1.59879	0.21435	0.100796	34.5271	0.95051	0	0.710213	6.57704	0	0	0	0	14.0297	0	0.299452	15.0759	0.407005	0	3.06114	3.84726	0	0.195164	0.827048	0.388737	6.69187	1.0469	5.12255	1.92889	0.256145	16.7775	1.1709	0	0	0.22748	0.136404	12.6129	1.20678	0.58906	0	14.4013	0.120716	0
TISSUE	0.15709	0	0	0.66557	0.855062	3.52169	0.330976	1.84043	0.303496	0.18411	38.1249	1.19773	0.186031	0.778182	4.22294	0	0	0	0	15.2485	0	0	17.1239	0.535478	0	3.21063	3.868	0	0.298563	0.969468	0	6.45576	1.28539	5.13976	1.38938	0.688338	10.4525	1.41403	0	0	0.219951	0.170619	10.6902	0	0.694283	0	8.8741	0	0
TISSUE	0.420694	0	0	0.803015	0.897848	2.47528	0	0.403471	0.885551	0	36.2341	0.83676	0	2.41758	2.25581	0	0	0	0	15.3183	0	0	13.0312	0.577968	0	3.62049	2.46524	0	0.448479	1.2656	0	4.08877	1.02279	3.29872	0.788646	0	6.36908	3.53231	0	0	0.519616	0	6.10824	0	1.67078	0	5.331	0	0
TISSUE	0.441654	0	0	1.07278	1.28494	4.64172	0.425612	2.23681	0.650874	0	51.2064	1.44502	0	1.79064	6.59271	0	0	0	0	20.5097	0	0.428488	19.3613	0.736109	0	4.12489	4.94109	0	0.449246	1.48093	0	9.40826	1.74892	7.33912	2.07336	0.459986	16.1157	2.8736	0	0	0.478267	0	14.7737	4.0853	1.34165	0	13.6346	0	0
TISSUE	0.171872	0	0	0.540231	0.693131	2.18433	0.239948	1.57644	0.310532	0	28.6519	0.714308	0	0.819537	4.15532	0	0	0	0	11.4919	0	0.226714	12.2257	0.367215	0	2.41782	2.63763	0	0.198205	0.755973	0	4.61693	0.870418	3.51497	1.32929	0.271162	11.4647	1.34603	0	0	0.28281	0	8.7119	5.43286	0.661647	0	9.08403	0	0
TISSUE	0.157291	0	0	0.144159	1.10396	3.07293	0.319323	2.22364	0.26446	0.169997	27.1037	1.31815	0	0.948936	6.14638	0	0	0	0	12.0658	0	0.273965	15.0483	0.512807	0	3.12205	4.3294	0	0.317481	0.77809	0	8.11954	0.836581	6.29278	1.59844	0.260479	16.0041	1.13204	0	0	0.25619	0	12.5817	7.64695	0.564965	0	12.9405	0.0608703	0
TISSUE	0.260432	0	0	0.187085	0.590342	2.98204	0.250942	0.281181	0.39072	0	39.6656	1.32841	0.463155	0.861964	2.665	0	0	0	0	17.1796	0	0.204037	13.1816	0.391647	0	2.28609	2.7796	0	0.187277	0.831379	1.24912	4.4869	1.23001	2.71836	1.09217	0.71183	6.68554	1.43165	0	0	0.125527	0.193808	8.81768	0.99229	0.74493	0	6.38161	0	0
TISSUE	0.23909	0	0	0.5022	0.637604	3.17108	0.323767	0.296591	0.324645	0	44.0011	0.981978	0.892978	0.658619	3.53184	0	0	0	0	24.9056	0	0	14.6135	0.505697	0	2.7699	2.33911	0	0.198689	0.810655	3.02749	4.74276	1.28127	3.42007	2.08171	0.456418	9.03717	1.30237	0	0	0.254329	0.282279	10.6238	0	0.670013	0	8.73707	0	0.107225
TISSUE	0.283228	0	0	0.218775	0.861049	3.83162	0.394466	2.35537	0.444533	0	63.1193	1.31331	1.20545	1.46631	7.20097	0	0	0	0	33.3778	0	0.345803	24.1752	0.612775	0	3.70483	3.83374	0	0.321014	1.5094	3.55643	6.5109	2.15642	4.80141	3.2007	1.02287	16.2298	1.99981	0	0	0.500319	0.354339	18.779	1.70741	1.19235	0	15.2941	0	0.100276
TISSUE	0.166717	0	0	0.0471478	0.823356	3.8216	0.388543	1.52602	0.382378	0	56.6727	1.2604	0.900661	0.815282	6.84462	0	0	0	0	32.4584	0	0.312668	22.8414	0.750723	0	4.16252	3.52124	0.132619	0.493841	1.19905	3.12392	7.97401	2.0022	5.25166	3.23617	0.571497	16.952	1.80392	0	0	0.422435	0.373353	18.0775	4.12913	1.04873	0	15.6152	0.159609	0.370055
TISSUE	0	0	0	0.147441	0.533794	2.25119	0.208435	1.19319	0.286812	0	29.4684	0.658522	0.304641	0.661152	3.7329	0	0	0	0	14.4048	0	0.17678	15.0576	0.337124	0	2.72234	2.06878	0	0.191602	0.738229	1.19657	3.85746	0.820766	2.77186	1.52909	0.505805	9.11277	1.23997	0	0	0.420556	0	8.15908	0.0625878	0.74443	0	8.42432	0.0616947	0
TISSUE	0	0	0	0.462283	0.574028	1.97002	0.212387	0.768009	0.293614	0	24.9611	0.691441	0.186001	0.663393	2.06463	0	0	0	0	10.5398	0	0	9.31735	0.271932	0	1.75675	2.1163	0	0.184237	0.618941	0.636746	3.68894	0.743315	2.82718	0.915592	0.254843	6.21625	1.21597	0	0	0.303001	0	7.04733	2.27642	0.561752	0	5.75803	0	0
TISSUE	0	0	0	0.097889	0.558736	2.31164	0.219643	0.919246	0.243558	0.0802656	28.3475	0.928333	0.16801	0.602129	3.71928	0	0	0	0	12.3849	0	0.146224	10.4531	0.377554	0	1.89524	2.37877	0	0.305251	0.628813	0.721815	4.55878	0.857772	3.38541	1.42313	0.258652	10.3497	1.0822	0	0	0.110389	0.0942095	10.7717	2.4163	0.596	0	9.16947	0	0.0561507
TISSUE	0	0	0	0.331244	1.52511	5.7343	0.532604	0	0.823553	1.63758	87.1817	2.02716	0.334461	1.87638	13.8018	0	0	0	0	36.8883	0	0	19.1121	1.51186	0	11.5056	7.16941	0	0.620805	2.33451	0	14.7912	3.04837	11.454	4.4284	0.837745	34.5767	4.02183	0	0	0.523355	0.555408	35.8288	0	1.87374	0	29.4629	1.06476	0.937848
TISSUE	0	0.589249	0	1.00979	1.59287	4.08446	0.462618	4.68602	0.525356	0.418004	76.1234	1.6187	0.236126	1.44437	13.3766	0	0	0	0	37.4648	0	0.41541	14.0881	1.32254	0	6.24276	4.25932	0	0.462532	2.35342	0	9.33311	2.75489	6.46065	4.20784	0.837206	28.0208	3.10295	0	0	0.383683	0.321369	26.7056	0.165188	1.64459	0	34.422	0.853084	0.0959947
SKELE	0	0.253116	0	0.170424	0.376179	1.66999	0	1.34447	0.203033	0	45.2694	0.625727	0.413065	0.707188	2.56948	0	0	0	0	21.7156	0	0	9.13807	0.468652	0	1.97251	1.02927	0	0.140938	1.29746	0.956898	1.85926	1.73292	1.53393	1.59025	0.419957	6.57094	1.49706	0	0	0.35041	0.23564	8.87794	0.0966197	0.792852	0	7.20944	0.357323	0.171885
SKELE	0.833532	0	0	0.645569	0.996871	4.40098	0	0.423548	0.618467	0	89.8697	1.89804	0.640947	1.17473	5.46942	0	0	0	0	38.7719	0	0	17.9425	1.00076	0	3.86198	2.93077	0	0.292186	2.40677	1.66111	4.61805	2.95731	3.69421	2.88829	1.34941	13.6294	3.29534	0	0	1.40137	0.454287	17.3973	0	1.75797	0	15.4266	1.3958	0.434562
SKELE	0	0	0	0.205738	0.466999	2.12128	0	1.87165	0.225857	0	65.0862	0.783476	0.56334	0.667488	3.59577	0	0	0	0	30.6521	0	0	13.4236	0.545141	0	1.79678	1.60163	0	0.232763	1.83822	1.41008	2.78402	2.55562	2.17226	2.35293	0.553886	8.61186	1.88228	0	0	0.527462	0.288396	12.4702	0.119252	1.01649	0	10.5839	0.190963	0.229022
SKELE	0.268881	0	0	0	0	5.16808	0	0	0.260235	0	59.5275	2.72648	0.645041	0.780086	0.338192	0	0	0	0	21.8534	0	0	10.504	1.15681	0	2.15649	2.22902	0	0.727321	1.73875	0	1.68623	4.69469	0.3029	0.790148	2.97783	2.24278	1.38761	0	0	0	1.04516	1.76561	0	0.538035	0	1.75629	0	0
SKELE	0	0	0	0.0622711	0.418498	1.26809	0.137163	1.29331	0.199193	0.0759355	34.3103	0.52677	0.391498	0.543447	4.48219	0	0	0	4.07675	16.4714	0.108635	0.0739004	7.77215	0.377292	0	1.37146	1.39491	0.054941	0.140734	1.14697	0	2.7808	1.45492	2.39266	1.70132	0.283614	9.26103	1.17705	0	0	0.324661	0.22031	11.2808	2.50792	0.771453	0.0369473	10.2461	0.193118	0.15327
SKELE	0	0	0	0.0336311	0.184469	0	0.625715	0.0545213	0.166172	0.0401047	16.9162	0.260694	0.189658	0.251437	2.06824	0	0	0	3.20496	6.90728	0.0275578	0.0310852	3.83243	0.190128	0	0.668595	0.699921	0.0376549	0.160402	0.594845	0	1.77384	0.784423	1.12808	0.853955	0.160569	4.65071	0.643859	0	0	0	0.238376	5.55133	0.0306735	0.397794	0	5.07652	0.119038	0.0916052
SKELE	0	1.12709	0	0.721671	1.33394	5.03395	0	4.3586	0.755213	0	134.629	1.72838	1.20703	2.05557	14.7012	0	0	0	0	69.0579	0	0	28.323	1.21305	0	5.04329	4.73214	0	0.695177	4.05222	3.19876	8.64097	5.08205	7.60743	5.6684	2.42276	28.532	5.42566	0	0	1.03261	0.721569	33.2047	5.82216	2.97859	0	36.381	0	0.457914
SKELE	0	0	0	0.381941	0.607623	1.20435	0.181542	1.41528	0.157412	0.166525	25.4452	0.487304	0.135954	0.42988	3.64653	0	0	0	0	12.0424	0	0	5.30682	0.405369	0	2.63521	1.35815	0.074805	0.184137	0.816657	0.307607	2.51034	1.02101	1.69562	1.31721	0.417631	9.72442	1.0004	0	0	0.18788	0.186853	8.06589	0	0.494155	0	9.65699	0.247237	0.0887707
SKELE	0.365051	0	0	0.602518	1.20354	3.34097	0	3.94367	0.684998	0.432774	76.4971	1.1976	0.335634	1.82776	11.6756	0	0	0	0	38.0173	0	0.472098	16.2463	1.17975	0	5.299	3.44123	0	0.552643	2.84358	0	6.21257	3.2762	4.64045	3.93024	0.936976	26.8966	3.8388	0	0	0.630109	0.424462	22.2985	0	2.08247	0	29.8594	1.0079	0.149361
SKELE	0.252611	0	0	0.348378	0.515137	1.25034	0	1.15054	0.232895	0	33.2828	0.557953	0.160574	0.553127	2.91625	0	0	0	0	14.1351	0	0	5.98736	0.498193	0	2.83122	1.00658	0	0.196144	0.883812	0	1.75596	1.08736	1.14494	1.20199	0.656965	6.79754	1.28514	0	0	0.204883	0.143535	6.94287	0	0.632673	0	8.0573	0.119248	0.114317
SKELE	0	0.650532	0	1.01449	1.45338	2.46597	0.42613	3.02911	0.528574	0.252862	58.9702	0.99891	0.203157	1.32128	9.80126	0	0	0	0	24.5336	0	0.327987	10.0608	1.02012	0	8.67046	2.18287	0	0.295281	1.63367	0	4.51585	1.76	3.41303	2.66045	0.981189	20.0711	2.76311	0	0	0.326282	0.262894	17.1125	0	1.58845	0	21.9471	0.402194	0.0807417
SKELE	0	0.145762	0	0.169812	0.298589	1.06263	0.121518	0.930138	0.138822	0	30.6542	0.445624	0.237368	0.419845	2.63742	0	0	0	0	13.8312	0	0.0868089	5.56898	0.289044	0	0.787942	0.948006	0	0.129224	0.828531	0.605579	2.12473	1.07109	1.29535	1.27648	0.466137	5.97801	0.979685	0	0	0.226731	0.180388	6.36476	2.07112	0.52906	0	7.17825	0.138439	0.0898582
SKELE	0	0	0	0.535941	0.740144	2.23788	0	0	0.241225	0.131989	41.931	0.864948	0.181865	0.630589	5.23485	0	0	0	0	18.1299	0	0	7.4434	0.579695	0	3.07903	2.2729	0	0.162398	1.23817	0	4.26698	1.52628	3.11485	1.9305	0.453576	13.3485	1.50102	0	0	0.243149	0.261236	13.4334	0	0.90419	0	15.759	0.458554	0.317945
SKELE	0	0.197316	0	0.347934	0.582855	1.24615	0.195073	1.82675	0.181065	0.127639	21.7607	0.549678	0.138625	0.573168	5.11911	0	0	0	0	12.7393	0	0	3.805	0.387637	0	1.87453	1.40812	0.0803707	0.124178	0.842105	0	2.8094	0.824936	1.98161	1.48521	0.441888	11.5157	0.985834	0	0	0.163888	0.149745	9.44264	0.6292	0.519059	0	12.5183	0.323783	0.035782
SKELE	0	0	0	0.216306	0.428174	14.732	0.646357	0	0.336637	0.114024	70.4356	12.9899	0.149745	0.252403	1.60012	0.115545	0	0	1.70206	16.7082	0	0.038663	16.7732	1.96992	0.0823568	3.46759	0.579439	0	2.15427	1.62111	0	3.58381	0.842969	1.25987	0.771529	0.264813	4.11318	1.1104	0	0	0.657036	0.298462	7.06674	0.0795745	0.624158	0.0390643	4.57806	0	1.69455
SKELE	0	0	0	0.486998	0.839759	3.18332	0.301794	0	0.358415	0.191032	66.4322	1.44166	0.830096	1.21796	8.8647	0.225386	0	0	0	37.8569	0	0.176874	14.1919	1.03054	0	2.78673	2.88482	0	0.323779	2.07217	2.45654	6.34576	2.34447	4.63519	3.81119	0.941079	22.3619	2.59343	0	0	0.457849	0.506769	22.7182	0.157162	1.38299	0	24.958	0.921807	0.429102
SKELE	0	0	0	0.223734	0.311206	1.36619	0.146485	0	0.141248	0	38.4778	0.597412	0.379404	0.43109	3.6896	0	0	0	2.89495	16.2774	0	0.0763386	7.14807	0.393188	0	0.89257	1.31086	0	0.168234	1.00268	0	2.88276	1.31421	2.2516	1.78766	0.238357	8.3738	1.0206	0	0	0.26862	0.240991	10.0113	0.0631651	0.634299	0.0280011	9.94451	0.345435	0.266556
SKELE	0	0	0	0.470941	0.727889	2.76737	0.249652	1.86331	0.149314	0.141449	48.1849	1.01042	0.758115	0.465336	6.36712	0	0	0.05902	0	27.8844	0	0.0710501	10.694	0.501021	0.0433165	2.47372	3.01909	0.12975	0.147706	1.06137	2.33169	6.41452	1.58612	4.60828	2.76484	0.447048	17.3321	1.32519	0	0	0.340165	0.353217	16.4734	0.0828822	0.863189	0	18.1801	0.172722	0.18021
SKELE	0	0.141943	0	0.447806	0.648069	6.72894	0.410117	0.893499	0.220058	0.174543	47.3448	4.68499	0.225078	0.384497	3.11603	0	0	0	0	19.5255	0	0.0662553	12.4432	1.13071	0	3.81555	0.93099	0.0526763	1.35634	1.28968	0.789815	6.53741	1.16071	2.8074	1.33732	0.373283	6.96076	1.12083	0	0	0.465662	0.325566	10.7855	0.0724207	0.593382	0	7.87153	0.051598	0.826942
SKELE	0	0	0	0.18554	0.0705556	16.3538	0.271707	0.287134	0.272484	0	125.484	6.49983	1.78738	0.916121	0.382988	0	0	0	7.54886	55.9308	0	0	20.2897	2.62701	0	3.85966	4.90335	0	1.13759	5.63795	0	3.41594	11.7483	0.425711	1.75769	8.67187	2.15525	1.79794	0	0	0.0579197	3.46193	3.36958	0.113579	0.629424	0.108485	1.53647	0	0
INTACT	0	0	0	0.347524	0.77865	9.42696	0.676515	0	0.437155	1.27819	84.2144	5.90298	0.613729	1.07016	8.99543	0.31096	0	0	0	39.8775	0	0	22.5489	1.54711	0.0730997	4.56778	5.67345	0	1.45008	1.97908	2.34286	15.7562	2.47418	10.6738	3.78073	0.914666	22.4611	2.42008	0	0	0.690754	0.710339	34.1616	0.148154	1.18067	0.101952	24.9641	0.100966	0.997614
INTACT	0	0	0	0.399845	0.702762	10.7287	0.725087	0	0.39297	1.40827	69.2595	7.9686	0.211448	0.682612	6.67978	0.408402	0	0	0	26.4755	0	0	17.5042	1.56516	0.0587743	6.17817	4.90013	0	1.71976	1.6549	1.01791	15.8042	1.53547	10.2363	2.40462	0.739287	15.3202	1.61496	0	0	0.564926	0.509487	25.478	0.127318	0.860338	0.0569795	18.0129	0.0825031	1.16187
INTACT	0	0	0	0.266601	0.981695	7.72338	0.56665	0	0.313772	0.43353	84.0086	5.03058	0.765429	0.884001	7.52657	0.454205	0.172001	0	3.41058	35.812	0	0.140554	25.233	2.84172	0	4.09155	4.67268	0	1.36136	1.68691	2.87448	12.3222	2.59713	8.84554	3.61456	0.501532	18.9259	1.99289	0	0	0.629996	0.653295	29.7463	0.170111	0.96811	0.0794015	21.6269	0	0.963915
INTACT	0	0	0	0.20848	0.872162	3.57406	0.325562	0	0.498234	0.862075	50.1266	1.43722	0.182913	1.28384	7.43929	0.251163	0	0	0	22.2829	0	0	12.3817	1.26397	0	4.65647	4.57164	0	0.529166	1.33512	0	9.00744	1.70513	6.85333	2.46496	0.374608	19.5504	2.36502	0	0	0.30625	0.331481	18.9847	0	1.23572	0	17.7048	0.959835	0.388791
INTACT	0	0	0	0	0.670072	3.28749	0.306214	0	0.357519	0.714948	61.4616	1.26327	0.671065	0.843776	8.20141	0.25692	0	0	0	36.5196	0	0	15.3917	0.673529	0	2.44814	3.83666	0	0.294497	1.80277	2.75966	7.26704	2.60818	6.26043	3.62363	0.507699	21.7044	2.1026	0	0	0.546295	0.41016	24.0127	0.14176	1.16173	0	22.7141	0.380752	0.478666
INTACT	0	0	0	0	0.724249	3.56761	0.336227	0	0.523402	1.15432	47.5962	1.4337	0.197099	1.31806	7.4794	0.427364	0.0743379	0	0.554886	19.9798	0	0	11.9512	1.70244	0	4.51556	4.85007	0	0.482868	1.34631	0	9.1097	1.67576	7.39547	2.42944	0.367465	20.3253	2.17756	0	0	0.304135	0.297152	19.2006	0.0744517	1.13076	0	17.6187	0.636842	0.325286
INTACT	0	0	0	0	0	0	0	0	8.53727	0	42.6654	0	0	0	0	13.3975	0	0	0	3.22884	0	0	12.6771	0	0	0	0	0	0	0	37.5402	25.047	28.376	6.65645	0	0	15.6419	0	0	0	0	17.3315	30.1463	0	0	0	15.1106	0	0
INTACT	0	0	0	0	1.28412	7.53055	0.67897	0	0.545094	1.45748	183	2.5737	1.63216	1.64877	12.3487	0.450663	0.349418	0	0	89.9237	0	0	41.4651	1.39382	0	4.80627	8.11453	0	0.531508	4.42125	5.28034	14.338	6.88136	11.8604	7.79415	1.78758	37.4646	4.49958	0	0	1.38913	1.006	46.8703	0.31011	2.46029	0.207531	35.9573	0.148285	0.618127
INTACT	0	0	0	0	1.36272	6.01781	0.602178	0	0.94256	2.80465	67.7151	4.52843	0.495208	1.98171	12.6138	0.847186	0	0	0.678076	29.8132	0	0	15.0916	2.01255	0	11.1323	8.69327	0	0.851732	2.43827	0	17.7508	2.28587	14.1981	4.0887	0.836185	34.5195	3.01605	0	0	0.35685	0.451673	33.7351	0	1.60445	0	31.7112	3.21127	0
INTACT	0	0	0	0.385403	1.22859	4.50087	0.415075	0	0.560904	0.866214	62.5623	1.57907	0.18359	1.20456	8.86327	0	0	0	1.82444	24.5258	0	0	13.7257	0.991349	0	4.26977	5.56912	0	0.366176	1.69916	0	12.0963	2.24452	10.1931	3.38698	0.559225	24.2867	2.54172	0	0	0.365801	0.403988	25.4298	0	1.28289	0	18.9004	0.890805	0.357618
INTACT	0	0	0	0	0.914145	4.97289	0.407498	0	0.733568	1.1637	59.0318	1.5968	0.253343	1.59986	10.2407	0	0	0	0	27.4062	0	0	13.0961	0.978177	0	5.35686	5.98359	0	0.519737	1.70468	0	12.4155	2.03764	10.1336	3.37372	0.571617	26.0586	2.92874	0	0	0.356287	0.38267	26.5883	0	1.42463	0	26.3854	0.610476	0.418867
INTACT	0	0	0	0.400706	0.60231	17.1048	0.903293	0	0.505161	1.21042	104.028	13.8207	0.404128	0.900198	6.13727	0.407724	0	0	0.231743	36.6601	0	0	26.9097	2.54481	0	5.43291	4.10278	0	2.46618	2.42832	1.77989	12.5368	2.1291	8.18711	2.71177	0.498214	15.4796	2.24294	0	0	0.93882	0.669882	26.4325	0.156288	1.32609	0.0596745	16.1453	0.244566	2.1706
INTACT	0	0	0	0.729959	0.818583	11.6205	0.863598	0	0.474658	2.183	82.1741	7.68595	0.415941	0.783018	8.17037	0.398223	0	0	4.53664	31.1525	0	0.132847	23.0166	1.74329	0.100786	8.66603	6.06195	0	1.82562	2.09583	0	19.2437	2.17414	11.8494	3.52726	0.832387	22.4928	2.16018	0	0	0.712945	0.691502	32.6055	0.113915	1.07159	0.0779522	25.7418	0	1.38547
INTACT	0	0	0	0.132509	0.485763	3.47413	0.280777	0	0.390751	0.695022	62.3528	1.38334	0.664846	1.04847	7.09936	0.246848	0	0	4.47638	30.1876	0	0	14.1566	0.756693	0	2.14049	3.31453	0	0.351688	1.71861	0	8.07146	2.34649	6.13025	3.46772	0.47205	18.4711	2.00163	0	0	0.45911	0.497047	21.282	0.131792	1.14298	0.0513184	19.3051	0.710799	0.486275
INTACT	0	0	0	0.194665	1.13308	5.87284	0.563482	0	0.73268	0.732446	99.0479	2.89854	1.8494	2.006	12.6847	0.418594	0	0	17.4982	51.9267	0	0	23.5502	1.13726	0	4.20192	6.11137	0	0.470145	2.6666	0	13.5093	3.79314	9.88362	5.77999	0.918223	34.8203	3.6384	0	0	0.664456	0.881015	35.8475	0.251659	2.04244	0.11044	34.5667	1.35818	0.652371
INTACT	0	0	0	0	1.14928	9.58397	0.556972	0	0.854036	0.94817	151.025	3.88859	1.65311	1.45882	12.0132	0	0	0	27.9364	54.7795	0	0	35.3114	2.87325	0	4.92062	6.16131	0	0.7586	3.76991	0	14.271	5.61354	10.3201	7.5252	1.1526	33.0195	3.84765	0	0	1.12489	1.12709	42.3741	0.236651	2.26615	0.170096	37.7725	1.54662	0.958603
INTACT	0	0	0	0.239582	0.355997	1.44048	0.15146	0.942302	0.108297	0.0696049	28.8391	0.619029	0.387137	0.405999	3.44135	0	0	0.0387999	0	15.5797	0	0.063889	6.3695	0.356915	0.0229208	0.998685	1.6979	0.0715853	0.125452	0.701748	1.16329	3.41332	0.980623	2.46061	1.63738	0.244622	9.41505	0.923965	0	0	0.216487	0.180412	9.39766	0.0396454	0.546045	0	10.026	0.115948	0.152224
INTACT	0	0	0	0.44189	1.18027	8.41274	0.536727	0	0.640689	1.47167	151.974	3.49778	2.20125	1.69968	15.7345	0.50324	0.238608	0	7.4563	74.1512	0	0	36.905	2.94573	0	7.76773	7.3159	0	1.73072	3.51306	7.5338	17.8892	5.56564	12.8392	8.23962	1.34397	42.3395	3.82128	0	0	1.12182	1.25823	47.2174	0.278776	2.22273	0.126515	43.1483	0.956162	0.978514
[truncated: 16 more columns]

## Sheet: MIL_fatty_actual
Sample	08:00:00	10:00:00	11:00:00	12:00:00	13:00:00	14:00:00	14:1n-5	UNKNOWN 0	15:00:00	15:1n-5	16:00:00	16:1n-7	UNKNOWN 1	17:00:00	UNKNOWN 2	16:2n-4	17:1n-7	16:3n-4	UNKNOWN 3	18:00:00	18:1n-9 trans	18:1n-7 trans	18:1n-9	18:1n-7	18:2n-6 trans	18:2n-6	18:3n-6	18:3n-4	18:3n-3	20:00:00	18:4n-3	20:1n-11	20:1n-9	21:00:00	20:2n-6	20:3n-6	20:4n-6	22:00:00	20:3n-3	22:1n-11	20:4n-3	22:1n-9	20:5n-3	22:2n-6	1 day, 0:00:00	22:3n-3	22:4n-6	22:5n-6	24:1n-9
INTACT	0	0.818829	0	0.827604	0.283798	26.2653	1.39732	0	0.493082	0.123537	233.838	12.4785	3.06355	0.375331	3.1081	0.176669	0	0.325323	56.5217	44.5946	0.648092	0.733524	31.5653	1.1644	0	4.95208	25.2687	0	0.310798	4.17421	0	12.8077	9.69098	1.70388	0.988122	5.1418	8.83208	1.32503	0	0	0	2.26341	28.4709	0	0.295052	0.111167	6.65952	0	0
INTACT	0	0.229105	0.371952	0.768007	0.381612	4.46383	1.38442	2.63693	0.257212	2.20484	37.5211	2.1204	0.463582	0.605484	5.78685	0.292662	0	0.423179	0.125559	32.0892	0	0	3.93493	0.265131	0	2.07144	4.53296	0	0.255422	2.193	0.561092	11.7365	3.3992	4.41484	0.824685	1.91553	16.6177	1.01503	0	0	0	0.7283	33.6899	0	0.412374	0	12.3596	0	0
INTACT	0	0.443428	0.212305	0.472874	0.349633	10.6594	1.06995	0	0.384848	0.0424629	91.5276	5.03746	1.32428	0.26459	6.69088	0.0230634	0.0337306	0.495043	14.0259	44.7845	0	0	8.24258	0.498703	0.115429	3.09811	12.1337	0	0.361807	3.30462	0.765383	18.8104	5.08853	6.05182	1.0731	2.85244	17.8033	1.04865	0	0	0	1.23382	43.3627	0	0.227734	0.0851192	13.2399	0	0
INTACT	0	1.76666	0.164735	0.426606	0.380085	16.3242	0.750292	0	0.401147	0.0265573	138.129	8.07102	2.07674	0.263367	3.92379	0.0885511	0	0.338938	27.2781	40.3846	0	0	19.7861	0.680153	0.0942506	3.50739	15.561	0	0.229942	2.99352	1.2723	11.3549	7.39893	2.85932	0.883116	3.55497	10.796	1.07137	0	0	0.106822	1.41944	31.5299	0	0.217825	0.0974641	7.97972	0	0.062399
INTACT	0	1.68931	0.262117	0.882153	0.415204	13.1296	1.08004	0	0.364351	1.15391	104.975	6.02153	1.55629	0.603754	4.699	0.256825	0	0.404835	20.7598	39.8106	0	0.0716235	14.716	0.787301	0	3.48668	12.7614	0	0.2487	2.95337	1.24153	12.6656	6.54092	4.30905	1.02602	2.96299	13.1753	1.31319	0	0	0.027074	1.27162	37.1965	0	0.398081	0.106052	9.99286	0	0
INTACT	0	2.11651	0.211758	0.572037	0.328051	24.2291	0.908607	0	0.497469	0.0349486	203.764	12.1057	2.96264	0.336599	4.09281	0.127594	0	0.406513	54.2157	44.8459	0.65613	0.940343	29.8172	1.16441	0.174406	4.85679	23.1488	0	0.311795	3.79526	0	14.5331	9.50945	2.86506	1.09465	5.05306	11.0016	1.19127	0	0	0	2.2097	35.3726	0	0.25575	0.120833	7.32117	0	0
INTACT	0	1.41242	0	0.616624	0.351029	10.1546	0.863278	0	0.508597	0.763275	79.3063	5.04876	1.32056	0.843161	6.47321	0.303195	0	0.511108	14.0233	38.358	0	0.100925	12.4442	0.55284	0	3.27178	9.83381	0	0.266476	2.82552	1.47696	12.8741	7.11321	4.60371	1.17127	2.4109	18.945	1.62481	0	0	0.0388021	1.27952	46.2148	0	0.571591	0.08756	12.4366	0	0
INTACT	0	1.28104	0.235612	1.4674	0.269712	21.6257	1.62451	0	0.497347	1.74467	184.691	10.1432	2.42349	0.333864	4.55638	0.0304018	0	0.380431	37.921	48.7541	0.72615	0	25.413	0.984905	0	4.53219	21.2547	0	0.279703	3.78694	1.32592	14.1592	9.08302	3.07348	1.09395	4.66291	12.4036	1.31604	0	0	0	2.05821	36.7768	0	0.254235	0.107868	8.75536	0	0
INTACT	0	1.77331	0.179261	0.734886	0.36453	15.1094	0.978942	0	0.50828	1.0092	124.368	7.07946	1.83341	0.616495	5.38801	0.275657	0	0.34406	25.1967	44.4811	0	0.0754275	16.9725	0.708881	0.0507074	3.82691	15.0043	0	0.253796	3.44817	1.53082	13.6468	7.54329	4.34701	1.15223	3.56845	14.7576	1.40129	0	0	0.0187558	1.4897	39.867	0	0.370321	0.097339	11.2515	0	0
INTACT	0	0.605913	0.242019	0.624669	0.0367587	5.76424	0.841776	0	0.244205	0.0508654	45.2189	2.83411	0.589091	0.499659	4.34732	0.197501	0	0.334991	4.93077	27.0125	0	0.0708493	6.42298	0.285707	0.030712	1.98316	6.04033	0	0.160442	1.90342	0.892009	9.83885	4.49723	3.7547	0.803377	1.51782	13.4413	0.942345	0	0	0.107763	0.766385	33.7804	0	0.332178	0.0752003	9.57056	0	0
INTACT	0	1.14548	0	0.447832	0.137742	11.8415	0.606561	0	0.356531	0.57924	104.671	6.36234	1.81225	0.407186	3.212	0.152481	0	0.243205	27.2831	34.2005	0	0.0389866	10.6122	0.47854	0	2.92673	13.8371	0	0.187766	2.04898	0.978797	6.97922	3.67656	1.67346	0.723109	2.63545	9.85166	1.05185	0	0	0.0870231	0.745315	23.6355	0	0.284	0.063746	6.63286	0	0
INTACT	0	0.0991421	0.26073	0.785035	0.0488186	3.74496	1.15963	0	0.349022	1.90261	32.5631	1.88995	0.379585	0.419132	4.46181	0.244178	0	0.350076	0.452689	24.8313	0	0.0692546	3.15242	0.143409	0	1.54105	3.67733	0	0.178672	1.89426	0.462535	9.90435	3.00732	3.66234	0.729776	1.67255	14.429	0.813889	0	0	0	0.602411	29.0199	0	0.257455	0.0557567	10.2248	0	0
INTACT	0	0.337836	0	0.627149	0.0544881	4.69931	1.20309	2.42924	0.245219	1.83944	39.7129	2.19335	0.5314	0.564532	4.9212	0.248605	0	0.405151	2.20695	29.3773	0	0	4.00409	0.202471	0	1.94101	4.93922	0	0.220224	2.065	0	11.5564	3.21182	4.21452	0.806018	1.86264	15.6711	0.978363	0	0	0	0.655213	32.026	0	0.349922	0	10.5544	0	0
INTACT	0	1.30427	0.148151	1.3553	0.00971746	14.7243	1.88663	0.128921	0.406617	0.0518329	123.887	7.11287	1.63596	0.267253	4.1234	0.0846257	0.0353533	0.270063	25.6361	37.1307	0	0	17.3443	0.659666	0	3.18556	13.9218	0.0177372	0.193182	2.89429	1.03378	9.53196	6.67174	2.09871	0.785662	3.17132	10.0646	1.00125	0	0	1.37676	0	28.9817	0	0.191413	0	8.16791	0	0
INTACT	0	1.52786	0.159617	0.612096	0.21344	21.4366	0.952601	0	0.502865	0.804154	182.525	10.4787	1.85079	0.38528	3.70926	0.107717	0	0.338307	46.8593	41.9018	0.643799	0.821492	26.5062	1.04483	0.136065	4.37899	20.8686	0	0.290733	3.49584	0	12.8043	8.73581	2.50365	1.00578	4.5535	10.2756	1.16987	0	0	0	2.04107	31.5014	0	0.320196	0.117472	7.43067	0	0
INTACT	0	0.494111	0	0.504922	0.0637272	7.10109	0.998796	0	0.20381	1.32979	60.1485	3.41036	0.867615	0.463727	4.68856	0.296001	0	0.472344	7.07383	34.5962	0	0.0647708	5.83123	0.337255	0.0544653	2.2042	7.68709	0	0.288434	2.44219	0.631779	13.6549	3.89412	4.48243	0.907213	2.20361	16.0482	0.984169	0	0	0	0.921399	34.7546	0	0.28389	0.104063	9.32363	0	0
INTACT	0	1.49461	0	0.692178	0.812351	8.89684	1.12255	0	0.381792	0.0731526	68.7273	4.50322	1.23714	0.681896	4.5943	0.195129	0	0.402443	12.6721	33.8352	0	0	11.0855	0.39714	0	2.74738	8.07554	0	0.219257	2.26832	1.29236	11.1774	6.14076	3.93708	0.958679	1.94722	14.9048	1.25091	0	0	0.238822	0.896563	37.4271	0	0.447404	0.0753897	8.8643	0	0.143189
INTACT	0	1.49777	0.180123	1.49695	0.358555	18.3846	2.24384	0	0.455968	2.31298	160.325	9.14764	2.28453	0.325456	5.07514	0.116093	0	0.387472	40.9718	41.171	0.481438	0	22.9179	1.55455	0.0351367	4.29566	17.9834	0	0.264333	3.7896	0	12.309	8.68978	2.9263	1.10231	4.08586	13.9721	1.30466	0	0	0	1.79362	37.783	0	0.323031	0.110614	10.1264	0	0.0982945
TISSUE	0	0	0	0.295095	0.574933	4.15384	0.617575	1.07895	0.215548	0.293377	40.6344	1.91992	0.524734	0.476688	3.30031	0.209323	0	0.295329	0	20.3611	0	0	3.85824	0.180006	0.038393	1.52029	4.3755	0	0.163148	1.61416	0	9.00522	2.51303	3.1251	0.513481	1.37942	7.54526	0.946104	0	0	2.73273	0.0801714	17.6761	0.0301854	0.311813	0	6.04673	0	0
TISSUE	0	0.103423	0	0.285303	0.486674	3.09313	0.648323	1.39914	0.251366	0.390523	31.0288	1.47484	0.342646	0.347766	3.3815	0.194962	0	0.296644	0	20.0894	0	0	5.02331	0.168761	0.0296282	1.60636	3.03047	0	0.155647	1.47498	0.295138	7.32071	2.06141	2.84991	0.510119	1.12246	8.61284	0.762519	0	0	0	0.435903	18.1919	0.606398	0.254861	0	7.08511	0	0
TISSUE	0	0.172991	0.0367509	0.298756	0.392838	4.54912	0.501827	0.787962	0.19767	0.216561	44.2476	2.15353	0.581211	0.22865	2.75849	0.12605	0	0.287128	3.72657	20.4166	0	0	5.44291	0.215084	0.0432319	1.36514	4.06499	0.0152903	0.109077	1.49889	0.349714	6.27518	3.15732	2.29062	0.482397	1.36064	7.04415	0.636114	0	0	0.381951	0.472527	18.6342	0.0140294	0.164408	0	6.01178	0	0
TISSUE	0	0.189397	0	0.419649	0.753213	6.46039	0.653386	0.909895	0.305462	0.146917	68.9342	2.89378	0.807494	0.615354	3.50463	0.174438	0	0.307194	2.73051	30.6206	0	0	12.1592	0.343708	0	2.71399	5.40151	0	0.193001	2.21873	0.44994	6.62909	4.36355	2.39904	0.666976	2.17836	9.08219	1.32586	0	0	0.190296	0.642957	22.7289	0	0.469407	0	8.23377	0	0
TISSUE	0	0.242078	0	0.259472	0.389565	6.78976	0.429518	0.872042	0.178072	0.174809	62.2341	2.92204	0.88828	0.320898	3.56123	0.158238	0	0.28478	9.28773	22.5561	0	0	10.0739	0.294447	0.0292377	2.21071	6.52846	0	0.146122	1.85599	0.476196	7.30292	3.92112	2.53511	0.600093	1.97336	7.77812	0.814543	0	0	0.0137635	0.78073	21.5239	0	0.282029	0.0610131	7.11082	0	0
TISSUE	0	0.228769	0	0.321533	0.635738	9.25836	0.560634	0.794036	0.213218	0.185958	86.7825	4.05813	1.1371	0.418288	3.46245	0.198266	0	0.30451	8.02511	33.2362	0	0	12.001	0.384977	0.0526695	2.65925	9.58052	0	0.192661	2.38563	0.571281	9.54691	4.92178	3.27417	0.70127	2.2654	8.59684	1.00534	0	0	0.0134803	0.948027	24.423	0.351132	0.252215	0	7.59262	0	0
TISSUE	0	0.0869468	0	0.386732	0.423316	4.0084	0.493035	1.20911	0.255696	0.258931	43.1171	1.80432	0.576778	0.466896	2.96398	0	0	0.262657	0	24.0686	0	0.161823	9.72496	0.307625	0	2.30717	3.21766	0	0.157909	1.69535	0.448235	4.84158	3.21866	1.88951	0.524057	1.57738	7.25586	0.899036	0	0	0	0.492115	16.5758	0	0.330978	0	6.65945	0	0
TISSUE	0	0.270523	0	0.390329	0.457994	10.2167	0.659012	0.99286	0.312874	0.281286	91.7007	4.5006	1.19783	0.271066	3.58924	0.168078	0	0.334163	10.9082	32.5831	0	0	13.2454	0.412248	0.0664185	2.67554	9.86743	0	0.179403	2.37358	0.467521	9.57673	5.27611	2.94257	0.719096	2.52113	8.65773	0.975017	0	0	0	1.04435	25.2225	1.00335	0.234365	0	7.61101	0	0
TISSUE	0	0.314621	0	0.318845	0.414353	9.12224	0.544881	0.777027	0.225956	0.162705	84.0468	4.00823	1.15146	0.387137	2.90205	0.149457	0	0.271762	11.3403	28.3086	0	0	12.9043	0.367437	0	2.55334	8.65619	0	0.166935	2.19083	0.509603	7.42226	4.80733	2.21953	0.642921	2.22035	7.62078	0.933356	0	0	0	0.88101	21.1725	0.674334	0.242027	0	6.53685	0	0
TISSUE	0	0.200495	0	0.283898	0.454138	5.66456	0.490029	0.855855	0.168639	0.251126	52.2949	2.49966	0.685744	0.341413	3.37268	0.148643	0	0.338107	4.29155	25.0234	0	0	7.63229	0.256879	0.0349667	1.87375	5.55234	0	0.157547	1.7382	0.398365	8.00898	3.70459	2.92525	0.562481	1.68013	8.36054	0.823069	0	0	0.0129453	0.675859	22.6932	0	0.293306	0	7.2854	0	0
TISSUE	0	0	0	0.279158	0.720926	3.18746	0.49495	0.954475	0.33092	0.153684	37.6331	1.39161	0.486141	0.73858	2.7306	0	0	0.311241	0	20.3623	0	0.223608	6.41878	0.235423	0	2.10536	3.20328	0	0.221554	1.55045	0	7.17987	2.06689	2.54908	0.442817	1.07015	6.86186	1.37342	0	0	0	0.397223	14.6181	2.1907	0.531368	0	5.57205	0	0
TISSUE	0	0	0	0.361765	0.572672	4.61082	0.740254	1.29282	0.235079	0.472488	43.9529	2.29367	0.513192	0.526959	2.66928	0.179232	0	0.296582	0	23.7703	0	0.120944	7.61455	0.251373	0	1.91669	4.27271	0	0.1862	1.77123	0.395569	7.60385	3.097	2.69948	0.530444	1.37319	7.30079	1.03123	0	0	0.0363034	0.613096	16.9996	0	0.329245	0	5.80198	0	0
TISSUE	0	0	0	0.217833	0.444292	3.46002	0.349702	1.01646	0.273949	0	41.7084	2.01398	0.482847	0.644137	3.36718	0.206801	0	0.302206	0	24.0593	0	0.146944	4.05031	0.236708	0	1.54606	3.30765	0	0.166165	1.43829	0.387582	4.61817	2.28263	1.80539	0.522231	1.27092	8.2587	1.28562	0	0	2.94905	0.0315307	17.3271	0.0341642	0.459846	0	6.57564	0	0
TISSUE	0	0.190767	0	0.334181	0.799595	6.67034	0.648164	1.20755	0.234379	0.183416	76.0441	3.77477	0.645569	0.528195	5.32657	0.253535	0	0.410899	0.47477	41.8635	0	0	9.92452	0.354283	0.0692109	2.66161	7.28245	0.0355514	0.171999	2.12011	0.466403	8.2842	3.52004	3.02042	0.804644	1.84854	12.2819	1.17831	0	0	0.0199032	0.600768	27.4351	0.487972	0.350241	0	10.0851	0	0
TISSUE	0	0	0	0.260952	0.619309	2.9222	0.501508	0.863994	0.322248	0.180976	32.612	1.34438	0.332917	0.724544	2.60052	0	0	0.248867	0	19.7917	0	0.146379	7.55031	0.203214	0	2.13235	2.74086	0	0.206428	1.52236	0	5.97136	1.87846	2.40663	0.472281	1.22699	7.08683	1.34119	0	0	0	0.378634	14.7218	0	0.548721	0	5.665	0	0
TISSUE	0	0	0	0.688376	0.85746	4.83316	1.07657	2.08851	0.297081	0.82322	47.6063	2.04397	0.585186	0.606109	3.71255	0	0	0.345133	0	29.4786	0	0.153723	8.20882	0.271646	0	2.35143	4.50837	0	0.195398	2.14566	0.399082	8.64383	2.93123	3.30641	0.717047	1.64066	10.2084	1.1837	0	0	0	0.543189	21.9146	0.967266	0.409441	0	8.57701	0	0
TISSUE	0	0.128214	0	0.4971	0.596661	4.53674	0.905588	1.81112	0.167006	0.678082	41.1237	2.0648	0.570557	0.38539	5.05302	0.232146	0	0.399763	0.0650823	29.703	0	0	6.02627	0.237158	0	2.12193	4.55404	0	0.164393	2.00353	0.350664	9.9937	2.85726	3.73985	0.678288	1.55583	11.4302	0.855377	0	0	0	0.641911	25.5647	0.436349	0.252889	0.0638071	9.49592	0	0
TISSUE	0	0	0	0.469063	0.76185	3.58621	0.765267	1.48696	0.220607	0.53559	35.7645	1.56002	0.372075	0.482478	3.87799	0.207286	0	0.318659	0	22.9078	0	0	4.9699	0.205256	0	1.8616	3.52146	0	0.180701	1.71383	0	8.67169	2.25354	3.47388	0.599125	1.25623	10.0754	1.0756	0	0	0	0.478479	21.199	0.697045	0.350045	0	8.36034	0	0
TISSUE	0	0	0	0.634628	1.28407	7.2699	1.1684	1.9898	0.410761	0.689693	71.0799	3.30792	0.86314	0.94025	5.18457	0.307228	0	0.523062	0	42.672	0	0.189826	6.99241	0.372295	0	2.82477	7.25293	0	0.319426	3.11299	0.596668	14.6256	4.14187	5.29401	0.988953	2.30435	14.7267	1.88235	0	0	0	0.828684	34.2403	0	0.587324	0	11.7303	0	0
TISSUE	0	0.191297	0	0.2384	0.385981	5.83854	0.380276	0.719473	0.22832	0.0876523	55.9077	2.56668	0.72287	0.445573	2.26261	0.119062	0	0.241102	3.87555	22.7778	0	0.12245	8.40228	0.277058	0	1.85746	5.38852	0	0.142444	1.53742	0.309093	5.55189	3.06941	1.94167	0.419164	1.52138	5.38833	0.946748	0	0	0.0243026	0.610724	15.2022	0.725145	0.327858	0.0347513	4.88603	0	0
TISSUE	0	0.138413	0.0562243	0.357143	0.48966	3.38602	0.726557	1.15118	0.124488	0.534423	30.0494	1.59744	0.378667	0.257264	3.57238	0.186721	0	0.300599	3.0175	17.7494	0	0	3.61085	0.12012	0.0410445	1.43216	3.44724	0	0.118462	1.46587	0.302427	8.75078	2.07797	3.33457	0.533765	1.13366	8.72044	0.596977	0	0	0	0.435785	19.8328	0.823587	0.1642	0.0443321	6.93474	0	0
SKELE	0	0.926258	0	0.719306	0.303764	5.47266	1.38001	2.30542	0.426984	1.37157	49.3542	2.62587	0.842094	0.90966	3.47038	0	0	0.220539	0	34.9851	0	0.114563	6.68577	0.421586	0	2.48512	4.65214	0	0.32753	2.22586	0.825869	5.77221	3.44886	1.72317	0.783344	2.0735	12.8942	1.72106	0	0	0	0.731087	23.053	0	0.685166	0	8.17394	0	0
SKELE	0	1.72937	0	0.862695	0.66503	28.1711	1.60989	0	0.686882	0.928844	251.423	11.4065	4.20442	1.59812	2.04928	0	0	0.357752	58.6237	75.4749	0	0	22.6176	1.01018	0	6.28969	28.7368	0	0.581499	5.63157	1.75874	17.7158	8.23186	2.46312	1.15153	4.8794	12.6221	2.65981	0	0	0	2.15637	31.3584	0	0.827919	0.0729917	6.06023	0	0
SKELE	0	0.880658	0.117935	0.392244	0.0839793	21.5979	0.333304	0	0.33867	0.026189	186.232	9.89037	2.67903	0.208135	0.829093	0.0506461	0.00843464	0.130975	57.6196	24.0466	1.13698	0	24.9814	1.83997	0	3.72491	20.8348	0.0339036	0.208441	2.77259	0	8.76167	6.83183	0.478974	0.62944	3.88455	3.74559	0.623049	0	0	0	1.75033	14.4136	0	0.148817	0	1.69593	0	0.0763308
SKELE	0	2.16919	0	0.728371	0.191886	21.3436	1.11314	0	0.529353	0.174063	170.596	10.3951	0	0.416902	2.00894	0.122067	0	0.198378	44.6143	48.0749	0	0	26.2935	0.99025	0	4.13294	17.6914	0	0.229765	2.99596	2.32246	7.55122	8.25208	0.718774	0.891349	3.84064	7.84762	1.08912	0	0	0.209293	1.43631	21.8109	0	0.318838	0.0920645	4.7981	0	0.116211
SKELE	0	2.02309	0	0.261911	0.162177	11.3741	0.459667	0	0.272394	0	90.3609	5.42476	1.88574	0.417248	0.751718	0	0	0.125508	15.5336	32.9057	0	0	13.2871	0.482048	0	2.16339	8.60306	0	0.13616	1.51822	1.16839	3.51344	3.87237	0.382576	0.406055	1.89619	3.17923	0.763135	0	0	0.201758	0.633295	8.56104	0	0.249319	0	1.89858	0	0
SKELE	0	1.22033	0.141065	0.416104	0.0631216	24.7172	0.547047	0	0.344218	0.0202357	201.194	10.7614	3.01454	0.17595	0.590128	0.0999002	0	0.169661	65.4868	31.9979	1.61492	0	26.8468	1.02444	0	3.95333	23.0503	0	0.222282	2.72946	0	9.83801	7.04821	0.43714	0.643471	4.16483	3.1424	0.709839	0	0	0	1.89803	14.4501	0.0177749	0.095801	0	1.27005	0	0.128193
SKELE	0	16.5497	0	4.61406	2.21716	100.362	6.78532	0	4.98677	3.68098	808.029	50.9174	15.7581	7.2364	7.4604	0	0	1.43815	131.203	324.727	0	0	133.246	5.91843	0	26.1581	77.5188	0	2.11808	15.9013	13.1805	36.1404	40.6145	5.25359	4.53276	18.6101	37.9123	12.317	0	0	0.279917	7.81864	109.191	0	5.0034	0.402683	19.0714	0	2.03645
SKELE	0	0.720705	0.0889991	0.290113	0.0513846	20.9996	0.45719	0	0.331141	0.00979916	182.946	9.60388	1.62319	0.151328	0.709038	0.0362512	0.0100215	0.110521	56.5112	26.2776	1.40308	0	25.6247	0.95327	0	3.57829	19.873	0.0345371	0.191565	2.58017	1.313	7.95984	6.7602	0.303584	0.626327	3.95342	2.60804	0.68135	0	0	0	1.76122	12.5132	0	0.0971134	0.0775316	1.39208	0.0138522	0.0495861
SKELE	0	0.8459	0.0873836	0.334486	0.0483674	21.5744	0.454705	0	0.359434	0.00849035	185.859	9.89627	2.94865	0.134184	0.718281	0.0433104	0.0084928	0.106586	58.8427	24.6743	1.24562	0	26.3325	1.04722	0	3.60988	19.8884	0	0.192768	2.58939	0	8.01507	6.9168	0.281207	0.612838	3.98445	2.86744	0.555336	0	0	0	1.78579	12.8466	0.0341321	0.0847814	0.0775397	1.39863	0.0171956	0.045665
SKELE	0	1.92749	0	0.606609	0.10044	34.1324	0.772995	0	0.64846	0.166208	287.524	15.9623	4.30852	0.438971	1.7645	0.154919	0.0594963	0.226903	97.6118	44.1267	2.05229	0	42.9413	3.166	0	7.38596	30.5985	0	0.459918	4.31951	0	12.2898	11.7817	0.623793	1.18092	6.22107	7.1369	1.1438	0	0	0	2.72296	23.7635	0	0.351337	0.13087	3.81788	0.0188119	0.0494788
SKELE	0	0.693563	0	0.250541	0.284809	2.85666	0.340944	0	0.288741	0.243665	25.6629	1.31401	0.414005	0.654889	0.968891	0	0	0.110879	0	16.1255	0	0	3.77121	0.22988	0	1.24304	2.28071	0	0.168122	0.98551	0	2.29997	1.57945	0.69666	0.298747	0.930688	4.86544	1.03677	0	0	0	0.293014	8.10673	0	0.439894	0	2.73592	0	0
SKELE	0	2.28459	0	1.33931	1.0331	32.0391	2.9229	0	0.90254	2.05442	300.109	14.1535	5.00461	1.86353	4.35203	0	0	0.453792	78.7946	82.249	0	0	31.2668	2.23379	0	7.65009	33.1897	0	0.668952	7.38127	0	19.085	12.8908	2.64471	1.80649	6.36341	21.1938	2.64155	0	0	0	2.7923	42.3512	0	0.943187	0.108397	11.8934	0	0
SKELE	0	1.40239	0	0.424335	0.147562	17.2882	0.688496	0	0.385843	0.0317179	151.919	9.54969	1.40041	0.330654	2.09667	0.109398	0.0166558	0.142086	51.0061	39.6896	0	0	16.4684	0.693192	0	3.8304	19.0366	0	0.202231	2.32833	1.54246	7.26278	4.37818	0.951819	0.748487	3.63447	7.50186	0.99378	0	0	0.0181804	1.06685	22.0093	0	0.228191	0.0706201	4.06783	0	0.0558685
SKELE	0	1.86281	0.196973	0.464769	0.126027	26.8293	0.67107	0	0.482756	0.12567	243.319	13.3574	4.71758	0.356332	1.51865	0.0702388	0.0638366	0.198613	95.7392	45.7813	0	0	24.1639	2.44974	0	5.52794	29.1848	0	0.284524	3.42406	0	9.57505	6.09493	0.791846	1.01346	5.46043	7.98024	0.975721	0	0	0.136087	1.39768	24.5223	0.0331743	0.26546	0.106186	3.43714	0.0444118	0.0880595
SKELE	0	1.34204	0	0.726952	0.540119	5.74346	1.02563	0	0.557184	0.837131	47.1222	2.47767	0.69175	1.1699	1.5486	0	0	0	10.8708	18.5129	0	0	6.33915	0.396713	0	1.98923	4.3005	0	0.260478	1.55485	0	4.97372	2.66942	1.4296	0.521819	1.64124	8.77299	1.54759	0	0	0	0.54771	15.9107	0	0.611741	0	4.57035	0	0
SKELE	0	1.35215	0	0.931017	0.374243	7.76138	1.33723	0	0.562237	1.5213	65.7867	3.56838	1.15034	1.20493	1.14595	0	0	0.19179	0	41.2028	0	0	8.52675	0.440382	0	2.55757	6.46151	0	0.328692	2.07185	1.10964	5.29242	3.27975	1.32369	0.587992	1.90316	8.77747	1.64085	0	0	0	0.652938	17.5112	0	0.651126	0	4.39656	0	0.492178
SKELE	0	0.826831	0	0.907183	0.547845	9.28246	1.59988	0	0.62527	1.2434	83.3973	4.20207	1.36549	0.899835	3.17094	0	0	0.257387	2.44135	46.9466	0	0	9.3993	0.517599	0	3.00551	8.26891	0	0.332024	2.89574	0.931534	7.56722	4.54636	1.83629	0.855854	2.37749	12.9205	1.70543	0	0	0	0.969921	24.4073	0	0.624	0.0665783	8.38687	0	0
SKELE	0	0.244855	0	0.764424	0.339424	2.80815	0.987282	0	0.433465	1.18851	24.8925	1.10252	0.373999	0.714791	2.03126	0	0	0.14103	0	18.792	0	0	3.49982	0.200506	0	1.39761	1.99182	0	0.18264	1.37356	0	2.78116	2.10106	1.00742	0.498177	1.04697	8.41631	1.19649	0	0	0	0.355003	13.5888	0	0.48206	0	5.73644	0	0
SKELE	0	0.889675	0	0.375901	0.288186	9.95737	0.599168	0	0.386047	0.64177	92.3091	4.18169	1.55356	0.831861	1.31855	0	0	0.175779	13.8258	39.0762	0	0	9.15073	0.458619	0	2.74691	10.2139	0	0.26555	2.40735	0.832854	6.6001	3.3517	1.15269	0.569749	2.09892	7.07164	1.6678	0	0	0	0.791768	15.0489	0	0.561512	0	2.591	0	0
SKELE	0	1.2507	0.11955	0.364255	0.0606437	25.3402	0.468332	0	0.406919	0.0401349	216.989	11.5762	3.50558	0.180814	0.853565	0.0510149	0.0128005	0.144318	72.8679	29.6151	1.35825	0	30.3712	2.15659	0	4.22628	23.2446	0.0481217	0.2361	3.07136	0	9.29045	8.27062	0.371575	0.783751	4.54828	4.07105	0.606219	0	0	0	1.9936	15.7112	0	0.124699	0.0930195	1.88459	0.0158587	0.0420913
SKELE	0	0.695832	0	0.923117	0.491791	8.38315	1.62089	0	0.552213	0.0815823	75.3593	3.72995	1.23881	0.727485	3.47834	0	0	0.232527	22.9007	26.9697	0	0.0783538	8.26664	0.745327	0	2.6764	8.22276	0	0.276422	3.53364	0	7.27748	4.17287	1.67022	0.871393	2.43789	14.6763	1.46514	0	0	0.0924862	0.880226	26.074	0	0.498954	0.0479814	7.65706	0	0
[truncated: 16 more columns]

[truncated: 2 more sheets: MONT_fatty_actual, POC_fatty_actual]
