# Supplementary material for: A comparison of two common sample preparation techniques for lipid and fatty acid analysis in three different coral morphotypes reveals quantitative and qualitative differences
Source: PeerJ. 2017 Aug 2;5:e3645. doi: 10.7717/peerj.3645 (PMC5544933; doi:10.7717/peerj.3645)
Supplement: Supplemental Information 2 [file peerj-05-3645-s002.zip › E4_data_prox - Copy.xlsx]

## Sheet: Proximate_MIL
TREATMENT	% lipid	% ash	% lipid afdw
BLAST	0.774907	94.5707	14.2726
BLAST	0.213768	94.7478	4.07011
BLAST	0.447783	95.3646	9.66012
BLAST	0.380017	93.3685	5.73047
BLAST	0.746674	94.7148	14.1278
BLAST	1.01436	93.1808	14.8752
BLAST	0.44168	94.5108	8.04637
BLAST	0.769364	94.3214	13.5484
BLAST	0.665731	93.8869	10.8903
BLAST	0.308363	94.7114	5.83073
BLAST	0.345013	93.4437	5.26228
BLAST	1.36031	94.3782	24.1972
BLAST	0.882591	95.7714	20.8722
BLAST	0.557895	93.3794	8.42661
BLAST	0.798865	91.8435	9.79417
BLAST	0.473635	94.6635	8.8754
BLAST	0.806074	93.5678	12.5318
BLAST	0.299818	95.7355	7.03049
BLAST	0.652122	95.5642	14.7015
BLAST	0.458416	94.1772	7.8727
INTACT	0.498175	94.664	9.33617
INTACT	1.444	94.305	25.3554
INTACT	0.675584	95.8815	16.4037
INTACT	1.12344	93.9914	18.6972
INTACT	0.91631	93.7925	14.7614
INTACT	1.04289	95.5589	23.4827
INTACT	1.06224	95.5589	23.9184
INTACT	1.06902	93.743	17.0853
INTACT	0.94491	95.1991	19.6819
INTACT	1.30959	94.4444	23.5726
INTACT	1.18835	92.9648	16.8915
INTACT	0.901526	92.9648	12.8145
INTACT	1.02907	93.3943	15.5785
INTACT	1.17692	94.8718	22.9499
INTACT	0.495208	95.3774	10.7127
INTACT	1.15321	93.8849	18.8584
INTACT	1.05412	93.1283	15.34
INTACT	0.539541	96.0376	13.6164
INTACT	1.1369	94.186	19.5547

## Sheet: Proximate_POC
TREATMENT	% lipid	% ash	% lipid afdw
BLAST	0.129741	95.5992	2.94811
BLAST	0.17635	95.233	3.69935
BLAST	0.207707	95.6249	4.74746
BLAST	0.267144	96.4581	7.54236
BLAST	0.0859406	96.4623	2.42929
BLAST	0.259561	96.306	7.02657
BLAST	0.14392	94.3872	2.56414
BLAST	0.200758	95.5969	4.55952
BLAST	0.176918	95.4025	3.84817
BLAST	0.16	96.3375	4.36866
BLAST	0.457518	95.4317	10.0152
BLAST	0.177221	96.1396	4.59072
BLAST	0.0410337	95.9971	1.0251
BLAST	0.109363	96.4252	3.05926
BLAST	0.184817	96.4324	5.18038
BLAST	0.187674	96.0355	4.73384
BLAST	0.120095	96.1985	3.1592
BLAST	0.0743433	95.9256	1.82462
BLAST	0.237833	94.913	4.67531
BLAST	0.280336	96.5853	8.20962
INTACT	0.324851	95.7823	7.70212
INTACT	0.362662	95.7823	8.59859
INTACT	0.227623	94.5745	4.19541
INTACT	0.200284	92.1053	2.53693
INTACT	0.190928	96.2702	5.11902
INTACT	0.235768	96.1943	6.19517
INTACT	0.238854	95.8012	5.68861
INTACT	0.378613	94.5926	7.00175
INTACT	0.216544	96.0212	5.44247
INTACT	0.260437	93.9014	4.27045
INTACT	0.298167	96.4722	8.45189
INTACT	0.363848	96.1187	9.37444
INTACT	0.238663	95.6211	5.45029
INTACT	0.231979	93.0425	3.33423
INTACT	0.209969	95.9184	5.14424
INTACT	0.274069	96.133	7.08744
INTACT	0.185414	96.5891	5.43588
INTACT	0.143415	95.9846	3.57158
INTACT	0.336022	95.6674	7.75574
INTACT	0.249075	96.3521	6.8279
INTACT	0.530752	94.3942	9.46794

## Sheet: Proximate_POR
TREATMENT	% lipid	% ash	% lipid afdw
BLAST	0.238031	96.0708	6.05798
BLAST	0.204007	95.9705	5.06288
BLAST	0.468151	95.2979	9.95629
BLAST	0.213207	95.1076	4.35793
BLAST	0.237808	95.6242	5.43466
BLAST	0.218351	95.3938	4.74032
BLAST	0.339464	94.6894	6.39218
BLAST	0.235598	94.9213	4.63892
BLAST	0.101177	95.0882	2.05988
BLAST	0.186942	93.3411	2.80739
BLAST	0.232332	95.9681	5.76242
BLAST	0.135034	94.7495	2.57183
BLAST	0.264985	94.2672	4.62228
BLAST	0.0482601	94.0591	0.812342
BLAST	0.18384	95.8041	4.38141
BLAST	0.254656	95.0868	5.18308
BLAST	0.62396	94.8225	12.0513
INTACT	0.319353	94.9416	6.31336
INTACT	0.358423	94.751	6.82842
INTACT	0.309187	96.1343	7.99819
INTACT	0.286041	95.2626	6.03796
INTACT	0.187899	96.1049	4.82403
INTACT	0.442165	95.6124	10.0777
INTACT	0.335224	92.8711	4.70233
INTACT	0.187149	96.0034	4.68275
INTACT	0.401606	95.4661	8.85778
INTACT	0.482073	93.4251	7.33199
INTACT	0.360121	95.017	7.22698
INTACT	0.518327	94.5873	9.57608
INTACT	0.414385	95.9821	10.3136
INTACT	0.482655	95.0206	9.69304
INTACT	0.306362	92.3775	4.01917
INTACT	0.22	95	4.4
INTACT	0.164967	94.5873	3.04777
INTACT	0.397649	95.1362	8.17566
INTACT	0.206669	95.6211	4.71963

## Sheet: Proximate_MONT
TREATMENT	% lipid	% ash	% lipid afdw
BLAST	0.489245	96.1104	12.5783
BLAST	0.326963	94.6902	6.15774
BLAST	0.346949	95.3955	7.53502
BLAST	0.884139	94.9464	17.4954
BLAST	0.390316	96.0826	9.96376
BLAST	0.40787	93.862	6.64496
BLAST	0.532551	94.2723	9.29778
BLAST	0.315005	93.6912	4.99312
BLAST	0.48799	94.3713	8.66966
BLAST	0.284003	96.2791	7.63263
BLAST	0.351047	94.8245	6.78286
BLAST	0.364417	95.1127	7.45637
INTACT	0.640312	94.3253	11.2837
INTACT	0.610329	95.4338	13.3662
INTACT	0.581395	94.5681	10.7034
INTACT	0.648181	92.9586	9.20527
INTACT	0.666191	95.2218	13.9424
INTACT	1.18322	95.4802	26.1787
INTACT	0.369783	94.0299	6.19387
INTACT	0.426465	96.1828	11.1722
INTACT	0.697093	94.6043	12.9195
INTACT	0.55517	94.3235	9.78012
INTACT	0.675787	93.2636	10.0319
INTACT	0.81464	94.0246	13.6332
INTACT	0.390989	96.408	10.8851
INTACT	0.698982	95.2719	14.7835
INTACT	0.772858	94.7791	14.8032
INTACT	0.489224	95.0086	9.80135
INTACT	0.579622	93.9201	9.53348

## Sheet: MIL_prox_BTX
	% lipid B	% Ash B	% lipid afdw skeleton
SKELE	0.522338	96.4286	14.6255
SKELE	0.0617316	95.9276	1.51585
SKELE	0.21131	96.4358	5.92864
SKELE	0.0779221	95.6204	1.77922
SKELE	0.397864	96.5409	11.5019
SKELE	0.568952	95.7831	13.4923
SKELE	0.111152	96.3424	3.0389
SKELE	0.443673	96.1165	11.4246
SKELE	0.0250063	96.6543	0.747409
SKELE	0.0375154	96.4817	1.0663
SKELE	0.132908	95.4351	2.91152
SKELE	0.702265	96.7159	21.384
SKELE	0.438703	98.6755	33.1221
SKELE	0.158904	95.5466	3.56812
SKELE	0.361625	93.8462	5.87641
SKELE	0.222287	96.71	6.7565
SKELE	0.435023	95.5013	9.66994
SKELE	0.209424	97.1332	7.3052
SKELE	0.326832	97.2028	11.6842
SKELE	0.328947	95.1902	6.83916
TISSUE	8.54369	37.4233	13.6532
TISSUE	6.68258	44.5521	12.052
TISSUE	9.52381	54.2529	20.8184
TISSUE	6.45669	48.0702	12.4335
TISSUE	10.0559	45.9807	18.6153
TISSUE	8.92019	46.9914	16.8278
TISSUE	9.45274	44.5783	17.056
TISSUE	9.38967	46.8085	17.6526
TISSUE	10	53.5714	21.5385
TISSUE	7.06806	50.5285	14.2872
TISSUE	5.42169	45.7792	9.99928
TISSUE	14.5	47.6998	27.7245
TISSUE	8.50202	45.9227	15.722
TISSUE	8.63724	49.4949	17.1017
TISSUE	8.33333	57.3333	19.5312
TISSUE	6.33727	46.9208	11.9393
TISSUE	8.55019	53.2143	18.2752
TISSUE	3.76812	42.1053	6.50856
TISSUE	10.2703	47.1154	19.4201
TISSUE	5.83942	52.071	12.1835

## Sheet: MONT_prox_BTX
	% lipid B	% Ash B	% lipid afdw skeleton
SKELE	0.113153	96.1104	2.90912
SKELE	0.104972	96.1708	2.74138
SKELE	0.219745	96.3636	6.04298
SKELE	0.778942	95.728	18.2338
SKELE	0.186723	97.2912	6.89319
SKELE	0.147952	96.0185	3.71601
SKELE	0.182039	96.1612	4.74211
SKELE	0.0220751	95.5828	0.499755
SKELE	0.171352	96.4865	4.87695
SKELE	0.14206	97.3139	5.28869
SKELE	0.199531	96.3361	5.44582
SKELE	0.183201	96.5428	5.29917
TISSUE	7.03125	45.1389	12.8165
TISSUE	7.75623	45.1389	14.1379
TISSUE	7.46667	41.2088	12.7003
TISSUE	7.05446	49.1026	13.8601
TISSUE	7.80669	52.0581	16.2837
TISSUE	6.34615	44.5916	11.4534
TISSUE	8.65672	50.4902	17.4849
TISSUE	7.59717	46.6667	14.2447
TISSUE	8.09717	43.5407	14.3416
TISSUE	6.46204	51.2397	13.2526
TISSUE	3.68609	61.553	9.58746
TISSUE	6.86406	43.8172	12.2174

## Sheet: POC_prox_BTX
	% lipid B	% Ash B	% lipid afdw skeleton
SKELE	0.0898188	96.0937	2.29936
SKELE	0.0322459	96.6901	0.974239
SKELE	0.104172	96.0417	2.63172
SKELE	0.225775	96.9735	7.45998
SKELE	0.0380207	96.9392	1.24218
SKELE	0.182521	96.8707	5.83273
SKELE	0	95.7871	0
SKELE	0.0261001	96.3751	0.720023
SKELE	0.0218806	96.6685	0.656778
SKELE	0.0672269	96.62	1.98896
SKELE	0.0672269	96.62	1.98896
SKELE	0.0869849	96.3979	2.41487
SKELE	0	96.4232	0
SKELE	0.0478011	96.9336	1.55885
SKELE	0.0929152	96.7375	2.84799
SKELE	0.0866035	96.4341	2.42866
SKELE	0.0819924	96.6287	2.43207
SKELE	0.0346981	96.4912	0.988897
SKELE	0.131101	95.9732	3.25568
SKELE	0.21639	97.1249	7.52644
TISSUE	5	35.2632	7.72358
TISSUE	7.06714	25.5528	9.49282
TISSUE	18.8144	20.7207	23.7318
TISSUE	5.66802	29.1667	8.00191
TISSUE	6.46766	32.9545	9.64668
TISSUE	7.8125	40.9396	13.228
TISSUE	7.2314	25.4464	9.69961
TISSUE	12.5	40.8	21.1149
TISSUE	7.86713	32.6087	11.6738
TISSUE	20.9607	33.0097	31.2892
TISSUE	20.9607	33.0097	31.2892
TISSUE	17.4286	46.7456	32.727
TISSUE	5.88235	35.3333	9.09642
TISSUE	6.75676	41.5301	11.5559
TISSUE	15.7534	44.7368	28.5062
TISSUE	15.942	33.8983	24.1174
TISSUE	4.9505	41.6667	8.48656
TISSUE	4.25532	36.2694	6.67705
TISSUE	7.2314	25.4464	9.69961
TISSUE	7.46269	35.9712	11.6552

## Sheet: POR_prox_BTX
	% lipid B	% Ash B	% lipid afdw skeleton
SKELE	0.141357	96.875	4.52342
SKELE	0.138768	96.8952	4.46947
SKELE	0.305788	96.3981	8.48971
SKELE	0.128717	96.2721	3.45283
SKELE	0.128717	96.9775	4.25868
SKELE	0.0890982	96.6663	2.67269
SKELE	0.225394	95.5357	5.04884
SKELE	0.0916926	96.3424	2.50688
SKELE	0.047577	95.5752	1.07524
SKELE	0.099975	94.5455	1.83288
SKELE	0.107991	97.3535	4.08053
SKELE	0.0393314	95.9603	0.973613
SKELE	0.0762943	95.8653	1.84523
SKELE	0.0894134	95.0689	1.81325
SKELE	0.0477555	96.8775	1.52938
SKELE	0.203694	96.038	5.14123
SKELE	0.440871	96.6543	13.1772
TISSUE	5.77617	50	11.5523
TISSUE	4.18182	39.5904	6.92244
TISSUE	8.62069	40.0552	14.3811
TISSUE	4.2328	39.7059	7.02026
TISSUE	4.93827	37.3134	7.87772
TISSUE	5.98958	38.5714	9.75048
TISSUE	7.04225	44.9591	12.7946
TISSUE	5.83333	39.6429	9.66469
TISSUE	5.9322	42.1053	10.2465
TISSUE	3.84615	42.6667	6.70841
TISSUE	5.51724	37.0861	8.76951
TISSUE	4.44444	40.2299	7.4359
TISSUE	6.34921	42.7374	11.0879
TISSUE	6.92308	43.6364	12.2829
TISSUE	6.89655	42.8571	12.069
TISSUE	3.16302	40.8	5.34293
TISSUE	5.98592	41.1765	10.1761

## Sheet: MIL_prox_SvT
Treatment	% ash in skeleton	% of lipids from skeleton organics	% tissue in skeleton
SKELE	98.754	65.2841	63.709
SKELE	98.9202	28.2147	75.7572
SKELE	98.5554	45.992	74.9393
SKELE	97.5617	19.5338	62.914
SKELE	98.2467	51.3604	63.0859
SKELE	97.3103	53.0981	58.5404
SKELE	98.3311	24.2754	64.276
SKELE	98.1933	55.5681	65.8983
SKELE	96.3349	3.51494	51.2152
SKELE	97.9447	11.6973	63.9628
SKELE	98.0352	36.9777	66.8335
SKELE	97.5896	49.1632	55.6311
SKELE	97.3603	46.97	29.5985
SKELE	97.5056	27.1424	64.1005
SKELE	96.5761	42.7845	71.3086
SKELE	97.9627	45.0031	59.1165
SKELE	97.3996	51.5005	66.7425
SKELE	98.8828	68.0762	65.5162
SKELE	98.3871	48.4787	60.9973
SKELE	98.701	70.0715	80.6609
TISSUE	1.246	34.7159	36.291
TISSUE	1.07978	71.7853	24.2428
TISSUE	1.44461	54.008	25.0607
TISSUE	2.43827	80.4662	37.086
TISSUE	1.75331	48.6396	36.9141
TISSUE	2.68968	46.9019	41.4596
TISSUE	1.6689	75.7246	35.724
TISSUE	1.80672	44.4319	34.1017
TISSUE	3.66511	96.4851	48.7848
TISSUE	2.05528	88.3027	36.0372
TISSUE	1.96478	63.0223	33.1665
TISSUE	2.41042	50.8368	44.3689
TISSUE	2.63968	53.03	70.4015
TISSUE	2.49438	72.8576	35.8995
TISSUE	3.42395	57.2155	28.6914
TISSUE	2.03734	54.9969	40.8835
TISSUE	2.60039	48.4995	33.2575
TISSUE	1.11715	31.9238	34.4838
TISSUE	1.61288	51.5213	39.0027
TISSUE	1.29905	29.9285	19.3391

## Sheet: POC_prox_SvT
Treatment	% ash in skeleton	% lipid in skeleton	% tissue in skeleton
SKELE	99.7001	68.6662	88.0398
SKELE	99.4504	17.9107	68.0098
SKELE	99.8801	49.8758	89.9729
SKELE	99.7701	83.8719	84.7981
SKELE	99.7454	43.911	85.8753
SKELE	99.5708	69.6091	83.8567
SKELE	99.4634	0	73.5645
SKELE	99.4024	12.8187	81.1742
SKELE	99.3245	12.1233	71.0322
SKELE	99.8479	41.8302	91.8782
SKELE	99.3539	14.4193	72.607
SKELE	99.747	48.8273	92.8218
SKELE	99.7432	0	88.7307
SKELE	99.6048	43.3075	84.9915
SKELE	99.7278	49.979	90.9098
SKELE	99.775	45.8515	89.3716
SKELE	99.661	67.7384	87.9903
SKELE	99.6448	46.2344	85.3076
SKELE	99.597	54.2946	77.9695
SKELE	99.6713	76.5085	83.4532
TISSUE	0.299908	31.3338	11.9602
TISSUE	0.549629	82.0893	31.9902
TISSUE	0.119906	50.1242	10.0271
TISSUE	0.229851	16.1281	15.2019
TISSUE	0.254617	56.089	14.1247
TISSUE	0.429222	30.3909	16.1433
TISSUE	0.536551	100	26.4355
TISSUE	0.59759	87.1813	18.8258
TISSUE	0.675464	87.8767	28.9678
TISSUE	0.152146	58.1698	8.1218
TISSUE	0.646141	85.5807	27.393
TISSUE	0.253006	51.1727	7.17815
TISSUE	0.256754	100	11.2693
TISSUE	0.395214	56.6925	15.0085
TISSUE	0.272247	50.021	9.09022
TISSUE	0.225006	54.1485	10.6284
TISSUE	0.338988	32.2616	12.0097
TISSUE	0.355157	53.7656	14.6924
TISSUE	0.403013	45.7054	22.0305
TISSUE	0.328654	23.4915	16.5468

[truncated: 2 more sheets: POR_prox_SvT, MONT_prox_SvT]
